# Supplementary material for: 4-Chloro-N-(4-methyl­benzo­yl)benzene­sulfonamide
Source: Acta Crystallogr Sect E Struct Rep Online. 2010 May 29;66(Pt 6):o1501. doi: 10.1107/S1600536810019501 (PMC2979638; doi:10.1107/S1600536810019501)
Supplement: Supplementary file 2 [file e-66-o1501-Isup2.hkl]

# 
# h,k,l, Fc-squared, Fo-squared, sigma(Fo-squared) and status flag 
# 
data_I
_shelx_title ' DAS30 PBCA' 
_shelx_refln_list_code          4 
_shelx_F_calc_maximum      280.09 
_exptl_crystal_F_000      1280.00 
_reflns_d_resolution_high  0.8002 
 
loop_ 
 _symmetry_equiv_pos_as_xyz 
 'x, y, z' 
 '-x+1/2, -y, z+1/2' 
 'x+1/2, -y+1/2, -z' 
 '-x, y+1/2, -z+1/2' 
 '-x, -y, -z' 
 'x-1/2, y, -z-1/2' 
 '-x-1/2, y-1/2, z' 
 'x, -y-1/2, z-1/2' 
 
_cell_length_a    13.7190 
_cell_length_b     9.6781 
_cell_length_c    21.1020 
_cell_angle_alpha  90.000 
_cell_angle_beta   90.000 
_cell_angle_gamma  90.000 
 
_shelx_F_squared_multiplier     1.000 
 
loop_ 
 _refln_index_h 
 _refln_index_k 
 _refln_index_l 
 _refln_F_squared_calc 
 _refln_F_squared_meas 
 _refln_F_squared_sigma 
 _refln_observed_status 
   4   0   0     2209.57     2463.82     22.86 o 
   6   0   0       64.93       39.97     10.70 o 
   8   0   0    23931.43    24916.61     98.76 o 
  10   0   0       55.83       24.57     17.63 o 
  12   0   0     1082.19     1131.81     33.85 o 
  14   0   0     2913.10     2903.42     51.67 o 
  16   0   0      648.86      656.21     33.09 o 
   2   1   0     1940.76     1821.16     14.17 o 
   4   1   0     4341.19     4467.40     20.80 o 
   6   1   0     1343.11     1409.99     23.91 o 
   8   1   0     4523.46     4544.06     31.13 o 
  10   1   0     5244.96     5189.36     38.08 o 
  12   1   0     1794.37     1808.46     30.92 o 
  14   1   0      344.32      337.18     18.43 o 
  16   1   0       49.81       34.25     17.97 o 
   0   2   0    75426.73    51926.62    336.97 o 
   2   2   0      735.88      672.06      6.61 o 
   4   2   0     2495.29     2784.73     16.70 o 
   6   2   0     7788.44     7753.05    173.30 o 
   8   2   0    19609.07    20568.42     63.77 o 
  10   2   0     1077.76     1127.03     20.24 o 
  12   2   0      380.52      383.98     16.81 o 
  14   2   0       41.40       60.60     16.08 o 
  16   2   0       36.73       21.96     17.41 o 
   2   3   0     3887.80     3792.85     13.04 o 
   4   3   0       13.77       15.80      5.70 o 
   6   3   0      456.95      544.92     10.48 o 
   8   3   0     1613.03     1560.84     19.30 o 
  10   3   0     2861.24     2845.43     52.84 o 
  12   3   0      961.31      952.94     21.12 o 
  14   3   0       51.16       44.16     14.94 o 
  16   3   0        5.61       -7.67     24.24 o 
   0   4   0     8555.63     8165.57     25.79 o 
   2   4   0    14349.67    14188.37     46.24 o 
   4   4   0        4.60        1.44      4.11 o 
   6   4   0      386.83      400.05     15.71 o 
   8   4   0     1719.43     1769.68     30.73 o 
  10   4   0       26.94       22.67     18.64 o 
  12   4   0       18.26       22.48     20.36 o 
  14   4   0       70.67       64.07     21.02 o 
  16   4   0      147.32      172.89     25.21 o 
   2   5   0     3151.70     3190.15     25.26 o 
   4   5   0      189.47      197.24      6.16 o 
   6   5   0      567.61      643.93     13.85 o 
   8   5   0       10.58        0.95     13.48 o 
  10   5   0     1814.65     1977.35     38.58 o 
  12   5   0       67.31       50.63     19.95 o 
  14   5   0       50.56       36.93     20.20 o 
   0   6   0     7134.74     7064.22     30.58 o 
   2   6   0      489.11      532.50     13.56 o 
   4   6   0      358.96      365.49     10.92 o 
   6   6   0      304.41      278.11     11.83 o 
   8   6   0     2625.85     2386.28     40.26 o 
  10   6   0      186.92      197.87     13.64 o 
  12   6   0        3.77       -3.00     17.78 o 
  14   6   0       85.47       61.43     23.35 o 
   2   7   0      431.13      465.81     15.46 o 
   4   7   0       68.05       85.00     17.18 o 
   6   7   0        8.38       12.20     16.38 o 
   8   7   0      426.86      424.76     24.29 o 
  10   7   0     1138.03     1184.79     33.89 o 
  12   7   0      435.81      474.66     25.52 o 
   0   8   0     9968.12    11090.40     84.41 o 
   2   8   0      440.42      421.51     16.89 o 
   4   8   0      495.93      453.38     23.92 o 
   6   8   0        4.63       -6.68     18.47 o 
   8   8   0      243.59      305.58     24.66 o 
  10   8   0        5.16        6.43     16.55 o 
  12   8   0        4.66      -15.98     15.98 o 
   2   9   0       30.02        9.03     16.37 o 
   4   9   0       82.71       81.87     18.52 o 
   6   9   0      210.90      210.90     21.68 o 
   8   9   0      219.55      263.89     24.43 o 
  10   9   0      132.31      183.99     23.45 o 
   0  10   0      291.55      337.79     23.16 o 
   2  10   0      197.73      232.70     22.60 o 
   4  10   0        3.15       -1.59     16.47 o 
   6  10   0        0.83       34.05     16.79 o 
   8  10   0       24.49      -11.36     19.29 o 
   2  11   0      146.36      265.33     26.10 o 
   4  11   0       18.22        1.99     16.03 o 
   6  11   0       12.07        1.43     14.46 o 
   0  12   0      268.83      222.23     22.44 o 
   2  12   0       43.87      124.44     23.32 o 
   1   1   1     1381.10     1398.51     24.99 o 
   2   1   1     2875.37     2818.56     33.68 o 
   3   1   1       67.93       83.69      3.39 o 
   4   1   1      232.15      228.00      5.05 o 
   5   1   1      444.04      460.78     11.04 o 
   6   1   1      153.31      155.94      5.94 o 
   7   1   1     1130.55     1214.55     13.28 o 
   8   1   1       52.74       87.02      6.89 o 
   9   1   1      142.34      165.81      8.70 o 
  10   1   1       77.24       81.26      9.26 o 
  11   1   1       25.44       47.01      9.39 o 
  12   1   1      527.85      560.01     14.18 o 
  13   1   1        3.14       12.88     10.29 o 
  14   1   1       27.78       16.56     10.76 o 
  15   1   1       29.33       30.67     11.18 o 
  16   1   1        4.98       -6.94     11.97 o 
  17   1   1       28.50       17.09     11.38 o 
   0   2   1    22864.99    20420.30     24.56 o 
   1   2   1     2449.38     2451.81      9.39 o 
   2   2   1      704.05      690.46      7.61 o 
   3   2   1     1579.95     1616.34      9.67 o 
   4   2   1      275.61      296.28      7.83 o 
   5   2   1     1369.63     1383.57     12.28 o 
   6   2   1      466.91      544.22      7.75 o 
   7   2   1        0.47        1.47      5.16 o 
   8   2   1     1087.47     1111.14     12.26 o 
   9   2   1      792.93      799.66     12.63 o 
  10   2   1       97.09      105.21      8.83 o 
  11   2   1        2.14       14.24      9.33 o 
  12   2   1      313.42      308.81     11.41 o 
  13   2   1      744.62      723.37     15.24 o 
  14   2   1      234.21      221.63     11.85 o 
  15   2   1        0.22       -1.24     10.32 o 
  16   2   1        0.02      -12.55     12.55 o 
   1   3   1      492.71      474.93      3.41 o 
   2   3   1       57.70       72.10      2.56 o 
   3   3   1      325.20      349.71      4.73 o 
   4   3   1        0.65       -1.47      3.43 o 
   5   3   1      932.39     1043.26      9.02 o 
   6   3   1      118.36      166.69      7.25 o 
   7   3   1      197.48      206.13      7.62 o 
   8   3   1      759.76      801.09     12.49 o 
   9   3   1        4.16        1.82      6.70 o 
  10   3   1       47.22       37.34      8.05 o 
  11   3   1      686.34      720.93     13.14 o 
  12   3   1      218.53      209.96     10.30 o 
  13   3   1       59.92       69.84     11.29 o 
  14   3   1       10.69       -2.89     12.04 o 
  15   3   1        1.38        4.89     12.61 o 
  16   3   1        8.10       -6.19     12.70 o 
   0   4   1     1225.68     1151.70      7.72 o 
   1   4   1        9.28        3.03      1.87 o 
   2   4   1     1736.89     1797.15      9.46 o 
   3   4   1        2.47        5.42      2.82 o 
   4   4   1       34.91       31.09      3.23 o 
   5   4   1        0.77       -0.01      4.00 o 
   6   4   1        4.52       12.96      7.16 o 
   7   4   1      215.33      214.68     13.62 o 
   8   4   1        0.19        7.43      6.84 o 
   9   4   1       79.81       69.15      8.58 o 
  10   4   1        8.43        5.65      8.77 o 
  11   4   1      149.47      178.16     11.88 o 
  12   4   1       65.36       67.49     11.08 o 
  13   4   1        2.44        8.22     10.62 o 
  14   4   1       29.66       20.31     15.40 o 
  15   4   1       70.77       83.45     18.23 o 
  16   4   1       89.39       89.20     16.75 o 
   1   5   1       21.16       17.23      2.05 o 
   2   5   1      925.04      887.41      7.49 o 
   3   5   1      229.10      274.03      4.21 o 
   4   5   1     1358.05     1443.15      8.35 o 
   5   5   1      722.64      720.68      7.62 o 
   6   5   1       76.55       72.42      5.29 o 
   7   5   1       17.84       26.25      6.49 o 
   8   5   1      100.03       94.26     10.81 o 
   9   5   1      695.86      645.96     16.46 o 
  10   5   1      209.74      207.84     14.23 o 
  11   5   1      356.31      383.26     17.63 o 
  12   5   1       37.08       50.34     13.98 o 
  13   5   1       45.00       67.70     14.28 o 
  14   5   1       16.75        1.97     15.75 o 
  15   5   1       21.53       27.13     16.83 o 
   0   6   1        4.01       13.76      4.35 o 
   1   6   1      120.71      124.11      3.91 o 
   2   6   1      202.74      192.80      5.80 o 
   3   6   1      205.81      197.41      6.89 o 
   4   6   1      861.04      799.44     67.95 o 
   5   6   1        7.56        2.45      4.07 o 
   6   6   1       56.89       51.91      6.38 o 
   7   6   1      567.84      615.73     11.03 o 
   8   6   1       54.45       50.64      7.71 o 
   9   6   1      165.26      189.74      9.46 o 
  10   6   1      816.72      783.01     13.87 o 
  11   6   1      245.01      266.75     15.10 o 
  12   6   1        0.24        7.29     12.89 o 
  13   6   1       12.44       20.25     14.25 o 
  14   6   1        8.89        4.56     13.18 o 
   1   7   1     3682.64     3620.76     39.90 o 
   2   7   1        0.62       -0.48      7.62 o 
   3   7   1     1114.13     1110.04     20.64 o 
   4   7   1      123.49      140.33     12.78 o 
   5   7   1      742.29      774.01     18.87 o 
   6   7   1        8.06       20.88     12.11 o 
   7   7   1      703.97      678.31     18.83 o 
   8   7   1       32.16       23.27     12.14 o 
   9   7   1      590.31      597.77     35.91 o 
  10   7   1       25.05       16.10     12.47 o 
  11   7   1      458.07      363.98     18.58 o 
  12   7   1       30.67       24.27      9.75 o 
  13   7   1      205.77      177.33     16.36 o 
   0   8   1      459.51      561.02     18.69 o 
   1   8   1      758.61      794.95     14.12 o 
   2   8   1      298.70      268.06     12.27 o 
   3   8   1      259.47      270.34     14.93 o 
   4   8   1       12.51       19.92     15.83 o 
   5   8   1     1581.13     1556.63     26.37 o 
   6   8   1       51.23       30.43     12.33 o 
   7   8   1       64.52       65.45     14.14 o 
   8   8   1        0.05        3.80     12.17 o 
   9   8   1       14.93       26.13     16.26 o 
  10   8   1        0.02        3.75     13.55 o 
  11   8   1      127.45      127.32     14.11 o 
  12   8   1       65.71       37.89     12.81 o 
   1   9   1     2117.74     2175.98     26.23 o 
   2   9   1        3.06       -4.66      9.99 o 
   3   9   1       85.21       85.56     13.11 o 
   4   9   1       30.26       45.51     12.96 o 
   5   9   1      465.36      490.31     18.23 o 
   6   9   1        3.43      -19.46     19.46 o 
   7   9   1      689.37      661.53     23.34 o 
   8   9   1       36.69       32.82     13.40 o 
   9   9   1      268.59      293.86     16.87 o 
  10   9   1        6.94       25.90     12.35 o 
  11   9   1        6.37       46.34     12.23 o 
   0  10   1      518.85      586.02     22.87 o 
   1  10   1      233.70      251.55     22.67 o 
   2  10   1       20.35       23.99     12.37 o 
   3  10   1      346.90      334.81     16.74 o 
   4  10   1        1.44       -8.97     12.39 o 
   5  10   1       72.75       84.30     14.05 o 
   6  10   1       29.99       70.00     14.35 o 
   7  10   1      216.30      211.07     15.91 o 
   8  10   1      123.96       80.13     12.69 o 
   9  10   1       99.67       79.81     12.11 o 
   1  11   1      219.30      242.38     13.36 o 
   2  11   1       91.70      130.17     15.24 o 
   3  11   1       54.86       62.40     17.12 o 
   5  11   1       44.34       35.65     21.23 o 
   6  11   1        4.40       19.51     12.75 o 
   7  11   1       85.56      149.83     14.01 o 
   0  12   1       20.39       16.70     13.18 o 
   1  12   1      111.65      168.77     15.88 o 
   2  12   1       28.13      109.07     14.90 o 
   2   0   2       71.14       80.84      6.20 o 
   3   0   2      793.49      788.17     24.08 o 
   4   0   2    29575.08    29010.44    187.48 o 
   5   0   2      126.25       91.24      6.51 o 
   6   0   2     4727.65     5372.79     28.55 o 
   7   0   2    10763.04    11694.12     88.50 o 
   8   0   2     6110.20     6211.21     91.94 o 
   9   0   2     5619.48     5862.65     37.93 o 
  10   0   2     1008.63     1014.94     20.09 o 
  11   0   2     2149.55     2213.19     55.72 o 
  12   0   2     2808.17     2797.83     78.11 o 
  13   0   2        2.53       29.35     14.22 o 
  14   0   2      763.58      764.44     22.20 o 
  15   0   2       26.93       24.26     16.02 o 
  16   0   2      203.25      187.40     18.28 o 
  17   0   2       10.96       10.18     31.35 o 
   1   1   2     3579.29     3485.26     37.35 o 
   2   1   2    32927.21    31652.07    175.92 o 
   3   1   2       14.54        8.12      3.78 o 
   4   1   2     1165.12     1253.91      8.51 o 
   5   1   2      417.81      527.62      6.87 o 
   6   1   2     6847.29     6315.57     41.12 o 
   7   1   2      578.13      601.44      9.28 o 
   8   1   2        3.20        5.17      6.53 o 
   9   1   2        5.26       20.16      7.63 o 
  10   1   2     4746.28     4761.36     25.91 o 
  11   1   2       85.70       96.91     10.19 o 
  12   1   2      549.65      534.51     13.82 o 
  13   1   2      135.75      146.84     11.41 o 
  14   1   2      391.37      416.72     13.83 o 
  15   1   2      207.42      223.10     13.07 o 
  16   1   2       34.55       24.24     10.93 o 
  17   1   2       53.14       46.90     14.10 o 
   0   2   2    17151.78    15498.54     43.38 o 
   1   2   2    14782.66    14652.03     40.80 o 
   2   2   2     2439.45     2655.50     21.13 o 
   3   2   2    10864.97    10754.56     90.56 o 
   4   2   2    15524.20    15086.10     49.91 o 
   5   2   2       16.32       29.71      4.98 o 
   6   2   2       30.18       12.11      5.52 o 
   7   2   2       22.19       22.03      5.42 o 
   8   2   2     1415.85     1313.40     13.04 o 
   9   2   2      374.94      400.01     10.41 o 
  10   2   2     2096.90     2062.33     18.03 o 
  11   2   2     2692.24     2692.93     21.55 o 
  12   2   2     2491.21     2525.87     26.85 o 
  13   2   2      225.81      234.37     12.02 o 
  14   2   2       24.26       13.56     12.17 o 
  15   2   2      410.55      451.35     16.07 o 
  16   2   2       80.40       81.94     13.58 o 
   1   3   2     2557.31     2520.61     16.55 o 
   2   3   2     1337.65     1123.77      5.04 o 
   3   3   2     2534.34     2761.96     18.66 o 
   4   3   2     1993.19     2092.31     11.01 o 
   5   3   2      673.91      899.00     10.16 o 
   6   3   2       55.64       20.27      4.71 o 
   7   3   2      494.38      521.00      9.79 o 
   8   3   2       19.53        9.91      7.16 o 
   9   3   2      924.93      969.90     14.66 o 
  10   3   2     1249.06     1214.53     17.24 o 
  11   3   2       41.17       43.60     10.41 o 
  12   3   2      176.57      153.32     11.82 o 
  13   3   2       28.50       22.64     11.38 o 
  14   3   2      373.52      407.76     15.24 o 
  15   3   2      469.33      525.59     17.22 o 
  16   3   2       24.46       19.21     12.51 o 
   0   4   2       10.43       17.37      3.18 o 
   1   4   2       14.17       22.72      2.26 o 
   2   4   2     1512.57     1622.64      7.93 o 
   3   4   2    12609.05    12798.26     41.83 o 
   4   4   2      464.47      346.76      6.32 o 
   5   4   2     1454.31     1366.68      8.80 o 
   6   4   2      882.45     1000.88     12.62 o 
   7   4   2      600.54      584.75     11.59 o 
   8   4   2      311.70      305.43      9.32 o 
   9   4   2      694.15      759.25     18.76 o 
  10   4   2      495.07      495.25     12.97 o 
  11   4   2     3528.46     3548.60     28.09 o 
  12   4   2      928.83      924.01     18.02 o 
  13   4   2        7.50       16.81     13.87 o 
  14   4   2       43.99       68.54     18.50 o 
  15   4   2       46.15       40.34     26.01 o 
  16   4   2        8.98       -2.13     17.67 o 
   1   5   2       65.73       77.87      2.59 o 
   2   5   2     5533.68     6161.58     17.24 o 
   3   5   2     1003.66     1146.89      7.16 o 
   4   5   2       20.69       11.72      3.63 o 
   5   5   2      763.31      807.69     19.08 o 
   6   5   2      160.29      158.01      6.98 o 
   7   5   2      230.91      284.59      8.57 o 
   8   5   2       43.25       55.57     10.45 o 
   9   5   2      487.34      515.44     15.98 o 
  10   5   2      413.81      424.84     16.32 o 
  11   5   2      191.51      223.43     15.77 o 
  12   5   2      189.45      185.43     14.62 o 
  13   5   2        2.33        1.03     13.73 o 
  14   5   2      334.60      394.23     20.48 o 
  15   5   2      146.53      161.24     18.69 o 
   0   6   2      636.97      777.42      7.99 o 
   1   6   2      640.63      620.12      6.65 o 
   2   6   2       22.57       29.57      5.59 o 
   3   6   2     1215.30     1297.24     12.40 o 
   4   6   2     1278.59     1363.02     28.24 o 
   5   6   2        4.68        8.81      6.98 o 
   6   6   2      398.91      404.29      9.04 o 
   7   6   2        0.08       -1.97      6.91 o 
   8   6   2      430.96      423.91     10.52 o 
   9   6   2        9.83       16.60      8.15 o 
  10   6   2      233.98      283.12     10.77 o 
  11   6   2      710.98      706.00     19.58 o 
  12   6   2      288.39      280.21     32.96 o 
  13   6   2      254.56      246.78     16.94 o 
  14   6   2      160.68      163.40     42.91 o 
   1   7   2      448.93      369.83     34.93 o 
   2   7   2      141.23      161.08     10.26 o 
   3   7   2       63.41       65.93     14.93 o 
   4   7   2        0.10      -11.04     11.04 o 
   5   7   2        6.85        5.42     11.08 o 
   6   7   2       79.82      111.93     13.22 o 
   7   7   2       17.67       27.85     12.19 o 
   8   7   2       27.80       22.00     12.44 o 
   9   7   2      317.91      221.43     20.07 o 
  10   7   2      587.44      431.31     37.55 o 
  11   7   2        0.10       -4.95      9.29 o 
  12   7   2       59.65       41.80      9.81 o 
  13   7   2       31.52       20.43      9.75 o 
   0   8   2      377.81      431.10     16.70 o 
   1   8   2       94.27      102.99      9.36 o 
   2   8   2       14.91       -2.68     10.02 o 
   3   8   2      348.03      348.50     15.63 o 
   4   8   2       31.21       61.05     15.91 o 
   5   8   2       14.21       11.55     12.03 o 
   6   8   2       63.49       49.97     19.72 o 
   7   8   2      264.18      241.25     16.27 o 
   8   8   2       63.74       75.93     14.48 o 
   9   8   2      247.34      266.47     16.39 o 
  10   8   2      142.58      131.30     14.09 o 
  11   8   2       18.08       21.58     11.00 o 
  12   8   2       66.38       32.28     13.37 o 
   1   9   2      375.18      389.70     12.21 o 
   2   9   2      251.82      274.59     17.15 o 
   3   9   2        1.62       -3.47     11.88 o 
   4   9   2      174.34      171.76     14.10 o 
   5   9   2       15.36       22.46     17.61 o 
   6   9   2        6.91      -12.53     12.53 o 
   7   9   2        8.46       -2.31     13.10 o 
   8   9   2       45.63       26.28     12.45 o 
   9   9   2       67.72       53.84     13.74 o 
  10   9   2        2.35       -1.18     12.74 o 
  11   9   2       29.44       84.41     13.64 o 
   0  10   2       97.38      122.92     14.34 o 
   1  10   2       35.00       79.42     20.44 o 
   2  10   2       55.47       78.63     13.58 o 
   3  10   2       41.84       11.22     12.99 o 
   4  10   2        8.76       -3.89     11.61 o 
   5  10   2        0.77       10.74     12.36 o 
   6  10   2        1.35       41.38     12.62 o 
   7  10   2       12.31        2.51     17.63 o 
   8  10   2        0.82       -5.23     14.79 o 
   9  10   2       69.45       27.06     19.36 o 
   1  11   2       24.54       42.71     21.10 o 
   2  11   2       20.07       29.57     12.21 o 
   3  11   2        7.07        9.34     12.80 o 
   4  11   2        0.00      -12.51     12.51 o 
   5  11   2        1.48       -9.25     18.03 o 
   6  11   2       16.07       16.16     24.57 o 
   7  11   2        1.13       57.29     25.33 o 
   0  12   2      147.03      171.96     25.06 o 
   1  12   2      119.27      158.64     20.46 o 
   1   1   3     2868.99     2883.53     14.30 o 
   2   1   3     1821.85     1895.36     23.22 o 
   3   1   3      242.01      221.65      7.22 o 
   4   1   3     2753.19     2822.36     32.67 o 
   5   1   3      829.07      931.52      9.88 o 
   6   1   3      298.23      307.06      6.96 o 
   7   1   3      568.77      613.88     16.25 o 
   8   1   3      144.41      141.77      7.38 o 
   9   1   3        0.01        5.87      7.49 o 
  10   1   3       13.58        7.26      8.51 o 
  11   1   3      696.31      718.89     13.63 o 
  12   1   3      296.21      314.33     12.20 o 
  13   1   3      205.03      210.36     14.35 o 
  14   1   3      261.88      257.65     14.42 o 
  15   1   3      109.04      104.34     12.37 o 
  16   1   3        3.96        0.61     12.27 o 
   0   2   3     1615.62     1645.25     14.93 o 
   1   2   3    14253.68    14372.68     55.91 o 
   2   2   3    16387.40    16150.18     45.35 o 
   3   2   3     3007.53     3148.12     15.93 o 
   4   2   3        9.42       17.65      3.93 o 
   5   2   3       92.82      103.69      4.93 o 
   6   2   3        0.43        1.27      4.77 o 
   7   2   3      498.66      631.99     10.65 o 
   8   2   3      152.85      155.29      8.59 o 
   9   2   3      507.04      513.27     12.34 o 
  10   2   3      175.89      206.10     11.20 o 
  11   2   3       78.82       97.37     11.00 o 
  12   2   3        3.73       13.39     10.99 o 
  13   2   3      119.83       95.94     11.27 o 
  14   2   3        0.19        2.26     11.38 o 
  15   2   3       83.67       90.85     13.98 o 
  16   2   3       24.25        7.83     12.77 o 
   1   3   3     1014.06     1124.60      7.33 o 
   2   3   3    13473.31    13933.10     32.11 o 
   3   3   3      622.01      544.10      4.94 o 
   4   3   3      264.05      311.21      5.88 o 
   5   3   3       23.79       18.27      4.20 o 
   6   3   3      403.39      429.26      7.33 o 
   7   3   3       20.98       36.18      6.44 o 
   8   3   3        0.30        1.98      6.58 o 
   9   3   3       13.57       19.49      8.78 o 
  10   3   3       63.94       48.14      9.88 o 
  11   3   3        3.77        0.91     10.08 o 
  12   3   3      376.78      396.07     13.97 o 
  13   3   3        0.03      -10.29     10.29 o 
  14   3   3      488.66      513.26     16.90 o 
  15   3   3      117.50      126.07     13.61 o 
  16   3   3       84.88       62.96     12.68 o 
   0   4   3        0.43        0.50      3.05 o 
   1   4   3       14.92       12.32      2.21 o 
   2   4   3      565.94      562.44      5.07 o 
   3   4   3       14.46       19.89      2.77 o 
   4   4   3        8.87       15.32      2.62 o 
   5   4   3     1180.68     1300.71     11.49 o 
   6   4   3      413.87      459.76      8.50 o 
   7   4   3      228.24      203.54      7.62 o 
   8   4   3        1.76        1.42      6.92 o 
   9   4   3      517.94      532.23     12.69 o 
  10   4   3        2.11       -8.66      9.00 o 
  11   4   3       60.57       68.92     15.64 o 
  12   4   3        5.74       10.68     13.62 o 
  13   4   3       68.11       49.89     17.20 o 
  14   4   3       12.83        7.50     14.02 o 
  15   4   3       42.04       43.75     19.80 o 
  16   4   3        9.62        9.08     19.32 o 
   1   5   3       71.56       73.56      2.79 o 
   2   5   3        0.57        2.98      3.04 o 
   3   5   3       25.64       30.31      3.32 o 
   4   5   3     1208.41     1318.45      9.14 o 
   5   5   3       87.03       67.28      3.78 o 
   6   5   3      164.89      168.46      7.07 o 
   7   5   3        3.03        6.41      6.31 o 
   8   5   3       43.76       52.47     12.04 o 
   9   5   3      108.35      122.86     12.03 o 
  10   5   3      960.89      939.71     20.54 o 
  11   5   3       38.57       28.56     12.32 o 
  12   5   3        0.02       -1.38     13.19 o 
  13   5   3       78.49       78.11     15.43 o 
  14   5   3      201.59      209.46     16.87 o 
  15   5   3       39.41       41.77     15.56 o 
   0   6   3       47.12       40.25      3.73 o 
   1   6   3     1495.43     1413.17     11.34 o 
   2   6   3      479.65      547.14     12.73 o 
   3   6   3      734.51      801.60     10.42 o 
   4   6   3      101.60      108.59      6.61 o 
   5   6   3      200.56      226.38      9.06 o 
   6   6   3       57.08       70.33      8.52 o 
   7   6   3      923.84      881.26     19.53 o 
   8   6   3      254.75      233.24     10.10 o 
   9   6   3      620.66      559.99     25.09 o 
  10   6   3       36.84       38.60      8.80 o 
  11   6   3      274.64      294.54     12.68 o 
  12   6   3       32.22       15.39     22.13 o 
  13   6   3        2.59       -5.72     17.10 o 
  14   6   3        1.27        7.48     15.97 o 
   1   7   3      910.63      848.98     12.74 o 
   2   7   3       39.97       30.61      9.24 o 
   3   7   3     1086.39     1094.56     20.33 o 
   4   7   3        9.47       -8.38     10.81 o 
   5   7   3      326.00      308.60     14.60 o 
   6   7   3        8.64       11.32     11.10 o 
   7   7   3      471.72      465.57     29.72 o 
   8   7   3       84.43       80.37      9.60 o 
   9   7   3      113.27      123.55     11.47 o 
  10   7   3       31.31       21.75      9.45 o 
  11   7   3       20.71        8.55     10.01 o 
  12   7   3      102.94       93.62     10.48 o 
  13   7   3      155.03      147.26     10.73 o 
   0   8   3      528.71      464.45     16.68 o 
   1   8   3     1229.12     1288.38     20.74 o 
   2   8   3      125.56      118.93     10.82 o 
   3   8   3     1141.17     1261.79     23.23 o 
   4   8   3       63.19       61.98     28.16 o 
   5   8   3      140.54      119.97     14.09 o 
   6   8   3      339.80      335.30     16.26 o 
   7   8   3      899.06      836.57     21.55 o 
   8   8   3       21.94       25.60     12.87 o 
   9   8   3      916.85      931.52     23.28 o 
  10   8   3       35.41       49.70     13.91 o 
  11   8   3      200.49      218.52     15.87 o 
  12   8   3        0.52      -10.54     10.54 o 
   1   9   3       67.91       83.20      9.51 o 
   2   9   3       33.67       29.19      9.93 o 
   3   9   3      147.55      130.79     13.68 o 
   4   9   3        6.09        5.06     12.13 o 
   5   9   3      258.57      282.22     19.61 o 
   6   9   3       71.63       40.12     11.76 o 
   7   9   3      179.42      162.09     14.66 o 
   8   9   3        9.66        3.03     12.78 o 
   9   9   3      100.85       97.49     20.22 o 
  10   9   3       45.86       46.12     12.90 o 
  11   9   3      100.14      142.12     19.78 o 
   0  10   3        0.06       -3.37     12.09 o 
   1  10   3      976.30     1040.73     19.45 o 
   2  10   3      744.44      770.78     17.93 o 
   3  10   3      321.19      322.55     23.93 o 
   4  10   3        1.12        7.62     20.16 o 
   5  10   3       48.73       52.50     13.56 o 
   6  10   3       27.74       49.93     13.51 o 
   7  10   3       44.13       47.37     26.38 o 
   8  10   3       94.11       41.91     13.22 o 
   9  10   3       47.16      -12.08     20.31 o 
   1  11   3        0.30       21.04     10.27 o 
   2  11   3       21.39       76.77     13.49 o 
   3  11   3        0.83        2.62     12.73 o 
   4  11   3       10.20      -20.37     20.37 o 
   5  11   3      110.13      106.09     17.41 o 
   6  11   3        6.46        2.67     37.13 o 
   0  12   3        0.15       14.82     18.56 o 
   0   0   4      217.64      192.85      6.14 o 
   1   0   4     9987.16     9857.58     35.76 o 
   2   0   4    16830.29    16739.63     64.68 o 
   3   0   4    64523.71    60752.19    100.66 o 
   4   0   4    15491.68    15340.63     58.33 o 
   5   0   4     4194.10     4382.89     34.82 o 
   6   0   4        2.92       19.00     11.80 o 
   7   0   4     7301.24     7550.57     37.27 o 
   8   0   4     2643.82     2539.58     24.50 o 
   9   0   4       36.34       37.49     11.04 o 
  10   0   4       86.09       78.79     11.75 o 
  11   0   4     1465.55     1527.00     24.26 o 
  12   0   4     4329.28     4414.45     40.25 o 
  13   0   4      130.20      138.06     15.99 o 
  14   0   4      151.97      161.79     25.24 o 
  15   0   4        4.28       17.34     22.34 o 
  16   0   4      196.16      210.74     25.57 o 
   1   1   4    24099.26    22977.33     38.64 o 
   2   1   4    78447.72    70151.52    307.01 o 
   3   1   4     1148.56     1363.37     19.24 o 
   4   1   4      356.76      287.12      6.18 o 
   5   1   4    13088.67    13606.36     33.84 o 
   6   1   4    17484.11    18465.33     72.69 o 
   7   1   4      108.12       86.16      7.35 o 
   8   1   4      138.49       96.91      8.11 o 
   9   1   4     1998.92     1918.75     19.24 o 
  10   1   4     1594.11     1619.89     28.33 o 
  11   1   4      494.01      490.26     14.11 o 
  12   1   4      493.60      514.81     15.39 o 
  13   1   4        4.51       14.64     11.98 o 
  14   1   4      908.65      968.94     20.29 o 
  15   1   4      216.85      214.01     16.56 o 
  16   1   4        1.22        6.82     14.38 o 
   0   2   4      855.39     1059.47     14.54 o 
   1   2   4    18212.06    17293.69     26.15 o 
   2   2   4      229.90      198.14      3.49 o 
   3   2   4    10975.56    11016.46     28.62 o 
   4   2   4     1393.64     1282.59     12.75 o 
   5   2   4     4890.38     5250.53     38.86 o 
   6   2   4      647.04      711.95     11.21 o 
   7   2   4     4333.80     4333.27     20.36 o 
   8   2   4        0.15       -1.72      6.94 o 
   9   2   4     1278.25     1145.88     15.80 o 
  10   2   4      510.17      521.88     13.45 o 
  11   2   4       85.72      110.05     11.02 o 
  12   2   4      966.30      959.59     17.77 o 
  13   2   4      135.07      142.18     12.46 o 
  14   2   4        1.47        5.38     11.39 o 
  15   2   4       24.99       20.91     12.70 o 
  16   2   4      391.51      415.66     30.23 o 
   1   3   4      330.39      346.60      3.71 o 
   2   3   4     1799.42     1710.73     12.19 o 
   3   3   4       12.80       27.70      2.58 o 
   4   3   4      107.88      133.34      4.23 o 
   5   3   4       38.94       27.24      5.17 o 
   6   3   4     1872.70     1966.47     16.64 o 
   7   3   4       81.41       88.52      6.98 o 
   8   3   4        0.02       -4.06      6.83 o 
   9   3   4      988.94      939.69     14.64 o 
  10   3   4      988.09      998.10     16.17 o 
  11   3   4      827.96      857.18     16.39 o 
  12   3   4      139.41      136.98     11.28 o 
  13   3   4       74.09       79.20     11.87 o 
  14   3   4       74.37       80.40     12.17 o 
  15   3   4        0.62        2.39     15.99 o 
  16   3   4       20.97       26.61     14.81 o 
   0   4   4      131.78      148.57      5.36 o 
   1   4   4    13678.40    13941.20     27.22 o 
   2   4   4        0.54        1.56      3.41 o 
   3   4   4       40.78       25.77      2.84 o 
   4   4   4     1898.28     1749.97     11.32 o 
   5   4   4     1451.31     1566.11     11.42 o 
   6   4   4      172.46      236.61      9.42 o 
   7   4   4        1.90        6.29      6.06 o 
   8   4   4      841.94      863.72     16.77 o 
   9   4   4     1702.16     1670.53     28.24 o 
  10   4   4     1368.10     1393.54     23.83 o 
  11   4   4      116.55       83.90     13.60 o 
  12   4   4      250.51      257.71     16.53 o 
  13   4   4       69.05       63.44     15.29 o 
  14   4   4       23.79       24.75     14.82 o 
  15   4   4       26.98       39.86     16.99 o 
   1   5   4      957.69     1104.09      6.13 o 
   2   5   4      303.85      241.78      4.35 o 
   3   5   4     2386.34     2387.35     13.36 o 
   4   5   4       40.16       29.27      3.48 o 
   5   5   4      516.51      598.69      8.18 o 
   6   5   4      874.90      855.83     11.18 o 
   7   5   4       93.08      102.46      7.09 o 
   8   5   4      170.33      169.64     11.70 o 
   9   5   4      462.74      425.31     24.53 o 
  10   5   4      576.63      529.30     17.79 o 
  11   5   4       17.54       -6.13     12.45 o 
  12   5   4       94.44       75.32     13.71 o 
  13   5   4        3.33       -2.72     14.80 o 
  14   5   4       18.82       27.42     15.17 o 
  15   5   4        0.01        2.24     16.24 o 
   0   6   4      510.17      482.01     26.39 o 
   1   6   4     2793.52     2908.67     19.31 o 
   2   6   4       13.99       15.68      6.17 o 
   3   6   4      189.10      170.22      6.83 o 
   4   6   4     1106.26     1060.68     13.76 o 
   5   6   4      683.93      670.66     12.73 o 
   6   6   4      278.34      263.85     10.43 o 
   7   6   4      785.12      811.06     14.80 o 
   8   6   4      121.29      114.45     10.33 o 
   9   6   4      551.18      535.60     13.79 o 
  10   6   4        0.72       -1.29      7.71 o 
  11   6   4       29.92       32.86     12.84 o 
  12   6   4      405.88      380.69     18.48 o 
  13   6   4        0.11       -8.79     13.53 o 
  14   6   4        3.10        0.02     14.46 o 
   1   7   4      166.48      159.89      8.52 o 
   2   7   4     2991.52     2997.95     50.37 o 
   3   7   4      358.72      314.96     14.26 o 
   4   7   4       16.33       20.10     10.81 o 
   5   7   4      184.30      175.68     13.28 o 
   6   7   4      598.02      585.26     17.50 o 
   7   7   4       29.25       37.69     12.99 o 
   8   7   4       41.82       38.26      9.05 o 
   9   7   4     1135.75     1106.47     18.60 o 
  10   7   4        0.07       -0.52      9.05 o 
  11   7   4      211.52      220.22     12.28 o 
  12   7   4      111.47      101.42     20.03 o 
  13   7   4      121.77      133.61     14.31 o 
   0   8   4      420.39      404.04     16.48 o 
   1   8   4      955.23     1012.54     23.18 o 
   2   8   4      482.42      513.88     14.59 o 
   3   8   4      918.91      972.59     21.43 o 
   4   8   4       41.06       52.49     12.07 o 
   5   8   4      177.86      134.35     13.70 o 
   6   8   4        0.07      -12.06     12.06 o 
   7   8   4      166.59      161.63     24.18 o 
   8   8   4       29.90       35.74     12.78 o 
   9   8   4        0.86       18.98     12.71 o 
  10   8   4       20.61       29.34     12.53 o 
  11   8   4        3.48        4.75     17.52 o 
  12   8   4      195.16      178.67     24.59 o 
   1   9   4      520.48      498.15     14.65 o 
   2   9   4       17.61       32.47     10.39 o 
   3   9   4      349.24      360.86     20.70 o 
   4   9   4        5.66        5.00     11.89 o 
   5   9   4      569.36      578.94     25.87 o 
   6   9   4       57.79       76.10     26.02 o 
   7   9   4       61.55       44.59     19.23 o 
   8   9   4       15.47       -8.91     12.69 o 
   9   9   4       52.01       61.19     22.13 o 
  10   9   4        3.19       49.18     23.34 o 
  11   9   4        0.50       44.78     17.35 o 
   0  10   4       26.71       36.70     13.75 o 
   1  10   4       30.42       57.33     11.97 o 
   2  10   4       35.09       26.47     13.67 o 
   3  10   4       80.04       71.12     14.05 o 
   4  10   4        1.59        2.55     16.17 o 
   5  10   4      102.43       99.56     16.17 o 
   6  10   4       14.08       10.66     14.21 o 
   9  10   4       22.96      -15.12     19.47 o 
   1  11   4       62.16       93.55     12.16 o 
   2  11   4        0.01       29.22     18.32 o 
   3  11   4        8.22        8.72     19.64 o 
   4  11   4       37.19       22.67     10.55 o 
   5  11   4       17.76        8.38     18.60 o 
   6  11   4        7.31       44.26     22.73 o 
   1   1   5     1872.47     1980.50     13.64 o 
   2   1   5      247.33      222.43      4.65 o 
   3   1   5    13784.93    13981.05     51.50 o 
   4   1   5     5104.07     5437.03     20.89 o 
   5   1   5      555.63      621.09      9.13 o 
   6   1   5     2076.77     2263.80     20.52 o 
   7   1   5      149.99      153.50     11.63 o 
   8   1   5      129.64      134.72      9.88 o 
   9   1   5        0.89        4.51      8.33 o 
  10   1   5      863.58      862.05     20.34 o 
  11   1   5       98.77       99.09     10.38 o 
  12   1   5        3.78       -5.01     10.64 o 
  13   1   5      107.06      119.70     14.33 o 
  14   1   5        7.79       13.86     22.21 o 
  15   1   5       11.62       17.02     14.92 o 
  16   1   5        0.00       12.13     14.84 o 
   0   2   5     1356.90     1370.63     10.83 o 
   1   2   5     1912.19     1972.10      9.71 o 
   2   2   5     1322.97     1255.04      6.06 o 
   3   2   5      763.92      752.90     10.52 o 
   4   2   5      757.28      754.13     10.50 o 
   5   2   5     1228.25     1289.82     14.24 o 
   6   2   5      761.89      843.51     14.22 o 
   7   2   5      711.40      783.48     22.42 o 
   8   2   5       74.01       59.20      7.67 o 
   9   2   5       27.38       26.40      8.32 o 
  10   2   5      808.20      786.20     18.81 o 
  11   2   5        2.77        1.34     10.79 o 
  12   2   5       10.48        4.38     10.42 o 
  13   2   5        5.17       19.17     11.25 o 
  14   2   5        1.56       24.59     12.05 o 
  15   2   5       28.42       18.50     16.13 o 
  16   2   5       90.47      113.07     17.75 o 
   1   3   5      230.23      304.84      4.40 o 
   2   3   5     1071.82     1151.45      8.61 o 
   3   3   5     1691.35     1645.40     10.00 o 
   4   3   5       20.59        6.08      3.94 o 
   5   3   5      524.53      577.03      7.72 o 
   6   3   5       81.23       58.70      6.10 o 
   7   3   5      202.55      170.44      7.50 o 
   8   3   5       95.90      101.93      8.72 o 
   9   3   5      433.24      454.60     12.10 o 
  10   3   5      102.47       98.39     11.55 o 
  11   3   5     1581.47     1601.90     20.49 o 
  12   3   5        7.78       16.66      9.92 o 
  13   3   5       13.14       14.60     11.37 o 
  14   3   5       37.89       47.75     11.64 o 
  15   3   5        0.64        7.99     15.79 o 
  16   3   5        3.56       49.60     24.18 o 
   0   4   5     4093.90     4192.88     41.85 o 
   1   4   5      130.96      146.90      3.03 o 
   2   4   5      756.62      793.36      5.33 o 
   3   4   5      294.26      251.23      9.38 o 
   4   4   5     2011.02     1846.49     12.55 o 
   5   4   5      190.16      207.28      5.93 o 
   6   4   5        0.02        2.06      5.57 o 
   7   4   5      182.84      201.00      7.73 o 
   8   4   5      421.16      419.99     14.04 o 
   9   4   5      202.79      194.71     13.01 o 
  10   4   5      373.16      325.27     15.88 o 
  11   4   5      164.30      144.77     15.21 o 
  12   4   5      117.71      104.52     15.15 o 
  13   4   5       17.07       28.25     16.14 o 
  14   4   5       52.18       72.75     15.43 o 
  15   4   5       63.08       73.07     16.66 o 
   1   5   5     1213.71     1261.25      6.82 o 
   2   5   5      331.89      262.14     11.45 o 
   3   5   5      178.70      142.25      5.47 o 
   4   5   5       34.00       39.65      5.35 o 
   5   5   5       46.63       49.84      5.38 o 
   6   5   5      445.22      415.90      9.08 o 
   7   5   5        0.94        7.32      6.45 o 
   8   5   5        2.78       11.52     10.03 o 
   9   5   5       24.70       31.97     12.22 o 
  10   5   5       68.29       75.47     18.38 o 
  11   5   5      223.34      200.96     29.51 o 
  12   5   5      106.10      102.84     15.24 o 
  13   5   5      349.01      331.52     19.01 o 
  14   5   5       49.48       51.18     14.19 o 
  15   5   5       18.51       26.82     15.85 o 
   0   6   5      954.33      959.60     13.38 o 
   1   6   5        5.84       -2.09      5.18 o 
   2   6   5     2216.10     2248.89     33.55 o 
   3   6   5     1733.54     1725.03     14.34 o 
   4   6   5        8.72        4.63      5.98 o 
   5   6   5     1223.00     1201.75     16.05 o 
   6   6   5       40.76       36.02      8.66 o 
   7   6   5      104.64      103.11      9.11 o 
   8   6   5      130.75      124.71     10.20 o 
   9   6   5       49.56       54.71      8.00 o 
  10   6   5        2.90        1.08      7.88 o 
  11   6   5      200.31      211.71     13.96 o 
  12   6   5      281.86      214.74     31.32 o 
  13   6   5      313.07      251.04     17.15 o 
  14   6   5        9.67       28.22     14.86 o 
   1   7   5      310.20      366.48     11.79 o 
   2   7   5        3.79       10.75      8.68 o 
   3   7   5      106.92      114.99     11.67 o 
   4   7   5      701.88      651.67     17.17 o 
   5   7   5      387.73      340.44     22.32 o 
   6   7   5        0.02       -6.73      8.01 o 
   7   7   5      337.39      340.81     15.41 o 
   8   7   5        3.76       -1.85      9.23 o 
   9   7   5      107.79      107.20     10.92 o 
  10   7   5      101.58      108.41     14.43 o 
  11   7   5       78.29       91.16     18.08 o 
  12   7   5        3.62        0.56     13.09 o 
  13   7   5       68.17       81.47     14.88 o 
   0   8   5      387.52      411.70     15.79 o 
   1   8   5      918.35      887.01     16.74 o 
   2   8   5      547.70      513.85     13.92 o 
   3   8   5     1494.93     1464.46     30.76 o 
   4   8   5       18.43        9.52     11.75 o 
   5   8   5     1070.55      946.60     21.38 o 
   6   8   5       18.80        8.24     11.33 o 
   7   8   5      804.27      767.55     20.51 o 
   8   8   5       29.21       51.22     21.60 o 
   9   8   5      114.05      115.47     23.55 o 
  10   8   5      121.22      118.29     22.77 o 
  11   8   5      298.11      294.40     23.91 o 
  12   8   5       52.97        3.18     19.64 o 
   1   9   5       75.67       95.90     10.86 o 
   2   9   5      100.74       95.73     10.94 o 
   3   9   5      159.07      190.56     15.84 o 
   4   9   5        7.21       16.81     12.00 o 
   5   9   5       59.46       79.49     13.20 o 
   6   9   5       60.98       18.34     20.54 o 
   7   9   5       20.97        4.35     18.50 o 
   8   9   5        9.24      -10.40     20.97 o 
   9   9   5      105.35      125.99     24.27 o 
  10   9   5        5.74       49.79     22.08 o 
   0  10   5       15.04       12.04     12.00 o 
   1  10   5      422.71      479.87     15.09 o 
   2  10   5       52.08       49.18     10.67 o 
   3  10   5       20.91       24.10     11.66 o 
   4  10   5       11.17       12.93     17.84 o 
   5  10   5      149.05      181.27     22.63 o 
   6  10   5       91.07       41.74     19.99 o 
   7  10   5      166.16      116.33     23.07 o 
   1  11   5       82.92      117.42     13.76 o 
   2  11   5       10.60       14.42     18.58 o 
   3  11   5       26.27       10.22     19.83 o 
   4  11   5       35.60       25.05     20.41 o 
   5  11   5       28.08       68.34     19.79 o 
   6  11   5       25.75       52.07     22.01 o 
   0   0   6     1330.60     1317.42     14.77 o 
   1   0   6     1661.28     1517.64     14.98 o 
   2   0   6    11145.37    11044.90     56.67 o 
   3   0   6     2574.33     2714.54    126.23 o 
   4   0   6     4339.23     4126.33     31.19 o 
   5   0   6       95.69      135.16      7.92 o 
   6   0   6     2436.31     2333.23     57.95 o 
   7   0   6      945.88      930.51     21.55 o 
   8   0   6     7582.37     7148.08     56.78 o 
   9   0   6      102.79      119.89     16.40 o 
  10   0   6     1769.09     1851.11     34.97 o 
  11   0   6      630.72      585.22     25.46 o 
  12   0   6       17.76       16.31     17.50 o 
  13   0   6       35.13       64.41     19.41 o 
  14   0   6      331.94      332.52     24.34 o 
  15   0   6      289.42      305.09     28.43 o 
  16   0   6      604.68      618.64     30.88 o 
   1   1   6      448.04      390.86      5.77 o 
   2   1   6    10823.19    10192.51     45.20 o 
   3   1   6      939.63      942.13      9.34 o 
   4   1   6      244.82      301.13      5.59 o 
   5   1   6     1302.28     1544.97     15.87 o 
   6   1   6    10776.22    11078.63     46.59 o 
   7   1   6     1174.67     1284.32     13.80 o 
   8   1   6       12.98       -0.65     11.26 o 
   9   1   6      225.24      201.18     21.09 o 
  10   1   6     2960.96     2812.55     39.71 o 
  11   1   6       15.55       17.92     11.13 o 
  12   1   6       73.85       76.71     12.56 o 
  13   1   6      158.56      152.47     15.48 o 
  14   1   6      295.64      303.79     17.68 o 
  15   1   6       27.50       44.63     15.87 o 
  16   1   6       49.36       91.18     17.16 o 
   0   2   6    29909.82    28403.70    165.28 o 
   1   2   6        2.77        8.84      3.12 o 
   2   2   6     1872.73     1742.82      8.34 o 
   3   2   6      171.79      212.90      4.55 o 
   4   2   6       76.25       43.90      4.61 o 
   5   2   6      279.39      277.71     11.02 o 
   6   2   6     2459.09     2511.20     57.70 o 
   7   2   6      848.95      890.40     17.56 o 
   8   2   6     4746.68     4494.65     69.18 o 
   9   2   6      394.45      368.09     13.76 o 
  10   2   6      411.01      419.11     20.95 o 
  11   2   6       74.33       68.79     12.15 o 
  12   2   6        0.56       -0.73     11.90 o 
  13   2   6      332.09      295.85     16.35 o 
  14   2   6     1146.61     1162.72     25.09 o 
  15   2   6      372.83      385.37     20.80 o 
  16   2   6      395.61      489.08     21.71 o 
   1   3   6     5122.77     5250.07     26.27 o 
   2   3   6      684.56      506.03      7.73 o 
   3   3   6      489.14      410.59      5.14 o 
   4   3   6     1048.59     1029.18      8.15 o 
   5   3   6      722.83      683.54     15.87 o 
   6   3   6      442.29      426.74     10.93 o 
   7   3   6       10.01        6.72      7.72 o 
   8   3   6     1228.92     1127.06     17.98 o 
   9   3   6     3066.54     2851.22     27.29 o 
  10   3   6       12.00       15.73      9.28 o 
  11   3   6        0.70       -0.91      9.97 o 
  12   3   6      250.68      260.13     25.47 o 
  13   3   6      118.56      126.94     15.00 o 
  14   3   6      172.89      158.01     15.75 o 
  15   3   6        8.78      -11.43     24.07 o 
  16   3   6      499.19      603.00     36.43 o 
   0   4   6    14029.93    13365.79     65.52 o 
   1   4   6     4231.79     4692.53     34.12 o 
   2   4   6       47.81       57.28      3.57 o 
   3   4   6      113.12      102.10     10.98 o 
   4   4   6     1875.19     1792.86     43.35 o 
   5   4   6     2021.30     1948.13     31.37 o 
   6   4   6     2789.01     2863.99     24.09 o 
   7   4   6      388.12      422.03     19.90 o 
   8   4   6     5328.44     5323.07     67.06 o 
   9   4   6       65.69       61.93     12.17 o 
  10   4   6     1103.39     1105.26     22.10 o 
  11   4   6      103.94       93.88     13.07 o 
  12   4   6       57.54       50.64     13.72 o 
  13   4   6      121.43      130.15     21.82 o 
  14   4   6      338.79      295.85     26.89 o 
  15   4   6        4.12      -17.26     25.73 o 
   1   5   6      721.65      720.89      8.37 o 
   2   5   6      121.18       99.67      4.86 o 
   3   5   6        7.23       11.20      4.69 o 
   4   5   6       18.56       17.29      5.30 o 
   5   5   6      375.70      365.88     10.44 o 
   6   5   6     1841.81     1787.14     18.17 o 
   7   5   6       43.64       42.79      8.36 o 
   8   5   6      645.19      710.28     16.57 o 
   9   5   6     2131.81     2073.39     26.75 o 
  10   5   6      401.32      454.79     16.79 o 
  11   5   6       83.89       67.68     13.09 o 
  12   5   6      472.40      474.69     19.07 o 
  13   5   6       11.19       12.84     18.38 o 
  14   5   6        7.12       -8.52     20.86 o 
  15   5   6        4.48      -11.54     26.10 o 
   0   6   6     4543.91     4643.43     25.39 o 
   1   6   6      474.16      471.42      8.11 o 
   2   6   6      815.44      805.57      9.73 o 
   3   6   6      334.55      347.81      8.93 o 
   4   6   6      814.30      821.92     13.56 o 
   5   6   6        0.03        1.24      8.18 o 
   6   6   6      168.85      183.21     10.01 o 
   7   6   6       94.80      102.12      9.58 o 
   8   6   6     1331.30     1366.96     18.58 o 
   9   6   6       64.51       56.81     18.31 o 
  10   6   6      383.17      373.40     17.01 o 
  11   6   6      116.88      114.12     10.99 o 
  12   6   6       37.49       25.90     12.68 o 
  13   6   6       34.91       48.96     22.55 o 
  14   6   6      113.43       97.47     24.61 o 
   1   7   6       70.88       68.55      8.77 o 
   2   7   6      742.30      804.40     22.87 o 
   3   7   6      236.47      232.54     10.64 o 
   4   7   6      101.80       85.02      9.48 o 
   5   7   6       99.28       93.08      9.46 o 
   6   7   6      115.01       84.16      9.35 o 
   7   7   6       39.28       21.53     11.36 o 
   8   7   6      205.31      142.69     20.32 o 
   9   7   6      118.34       81.08     13.38 o 
  10   7   6       38.99       70.71     13.84 o 
  11   7   6       41.99       31.03     12.42 o 
  12   7   6       57.87       33.31     13.96 o 
  13   7   6       96.06      108.31     38.89 o 
   0   8   6      268.97      201.22     12.79 o 
   1   8   6       66.13       64.23      9.94 o 
   2   8   6      212.35      243.02     11.76 o 
   3   8   6      351.68      412.35     16.38 o 
   4   8   6      542.41      493.59     21.37 o 
   5   8   6       10.42       -6.04     19.12 o 
   6   8   6      144.71      110.10     20.64 o 
   7   8   6       12.93       10.67     20.25 o 
   8   8   6       69.45       96.27     22.00 o 
   9   8   6       33.19       36.22     21.54 o 
  10   8   6       53.96       59.25     21.77 o 
  11   8   6      127.83      127.53     21.27 o 
  12   8   6       12.12      -17.55     17.55 o 
   1   9   6        4.93       13.91      9.55 o 
   2   9   6       11.71        9.80     10.08 o 
   3   9   6       35.05       46.04     20.94 o 
   4   9   6      662.75      673.79     30.57 o 
   5   9   6      225.92      187.60     23.52 o 
   6   9   6      175.14      145.05     22.45 o 
   7   9   6       35.86       10.23     18.38 o 
   8   9   6        6.58      -13.41     22.09 o 
   9   9   6        6.23        9.39     22.18 o 
  10   9   6      246.68      330.78     28.56 o 
   0  10   6        3.94        1.29     18.56 o 
   1  10   6       68.01       78.28     25.01 o 
   2  10   6       36.48       25.79     14.21 o 
   3  10   6       23.20        8.49     17.35 o 
   4  10   6        0.55       11.21     18.35 o 
   5  10   6       43.13       74.14     20.34 o 
   6  10   6        6.80      -18.15     18.15 o 
   1  11   6       29.94       42.09     13.72 o 
   2  11   6      100.01      133.91     23.52 o 
   3  11   6       34.42        0.27     20.93 o 
   4  11   6       73.52       76.58     22.55 o 
   5  11   6       44.21       43.59     20.52 o 
   1   1   7     2502.02     2595.00     18.60 o 
   2   1   7     1521.93     1600.34      7.31 o 
   3   1   7     7362.28     7899.45     66.87 o 
   4   1   7      130.27      133.72      4.38 o 
   5   1   7        0.01       -4.05      4.68 o 
   6   1   7     1111.25     1184.53     10.48 o 
   7   1   7       27.94       45.31      7.31 o 
   8   1   7        2.44       -6.31     10.06 o 
   9   1   7      200.79      167.67     19.55 o 
  10   1   7       16.47       39.74     11.83 o 
  11   1   7       43.15       46.49     12.09 o 
  12   1   7       52.80       70.76     19.95 o 
  13   1   7       34.56       44.09     14.01 o 
  14   1   7        1.00       -9.32     13.37 o 
  15   1   7        7.47       26.75     14.42 o 
  16   1   7       17.33       27.61     17.75 o 
   0   2   7     3818.46     3835.02     52.49 o 
   1   2   7      297.60      305.42      4.67 o 
   2   2   7     1670.53     1761.90     16.20 o 
   3   2   7      134.56      167.03      5.15 o 
   4   2   7      778.20      860.09      8.17 o 
   5   2   7       59.42       67.21      6.37 o 
   6   2   7      967.13     1077.55     16.96 o 
   7   2   7        0.47       -4.80      8.23 o 
   8   2   7      721.81      741.58     33.56 o 
   9   2   7      705.02      750.28     31.53 o 
  10   2   7       12.92        2.89     10.86 o 
  11   2   7       20.17       16.17     15.48 o 
  12   2   7       78.56       76.26     12.83 o 
  13   2   7       89.72       95.58     14.14 o 
  14   2   7       82.98       75.65     13.43 o 
  15   2   7       16.01       38.81     24.02 o 
  16   2   7      121.78      123.08     17.25 o 
   1   3   7     2572.57     2627.37     13.43 o 
   2   3   7      971.73      972.02      6.07 o 
   3   3   7     1148.74     1243.12      8.62 o 
   4   3   7     3408.42     3409.83     20.35 o 
   5   3   7     2460.85     2499.49     15.21 o 
   6   3   7      323.00      318.84     10.19 o 
   7   3   7        4.39        9.41      8.23 o 
   8   3   7        1.65       -3.22     10.22 o 
   9   3   7      297.03      269.05     12.96 o 
  10   3   7      966.55      936.98     38.22 o 
  11   3   7      211.51      219.81     13.01 o 
  12   3   7        3.21        4.61     12.18 o 
  13   3   7      150.09      175.79     15.35 o 
  14   3   7        7.96        2.17     19.91 o 
  15   3   7       10.34       -9.94     21.37 o 
   0   4   7     1992.98     2092.83     30.29 o 
   1   4   7     1231.86     1394.03      7.88 o 
   2   4   7      219.20      205.54     12.05 o 
   3   4   7      131.97      150.27     10.21 o 
   4   4   7      917.03     1006.49     12.28 o 
   5   4   7        1.37        6.89      7.62 o 
   6   4   7      102.64      119.01      9.38 o 
   7   4   7      317.13      317.24     20.28 o 
   8   4   7      996.46      950.39     29.86 o 
   9   4   7       40.13       28.13     18.67 o 
  10   4   7       37.78       57.55     19.36 o 
  11   4   7        9.87       15.29     18.41 o 
  12   4   7        0.28       12.87     18.14 o 
  13   4   7      100.24       87.11     21.15 o 
  14   4   7       19.92       13.66     20.44 o 
  15   4   7        3.78        2.71     25.48 o 
   1   5   7      378.48      431.41      8.02 o 
   2   5   7      981.06     1120.93     10.88 o 
   3   5   7       10.97        5.86      4.48 o 
   4   5   7      265.29      221.75      7.02 o 
   5   5   7       41.43       60.21      7.99 o 
   6   5   7       51.46       67.70      8.79 o 
   7   5   7      194.76      234.61     10.48 o 
   8   5   7      645.62      617.03     26.10 o 
   9   5   7      144.50      122.68     19.21 o 
  10   5   7       36.91       21.28     18.54 o 
  11   5   7        0.28        7.99     16.63 o 
  12   5   7      113.34      109.48     21.13 o 
  13   5   7      161.47      160.61     22.44 o 
  14   5   7      110.49      113.92     21.52 o 
   0   6   7      173.72      174.54      8.27 o 
   1   6   7      931.52      938.58     17.22 o 
   2   6   7       21.94       34.88      5.71 o 
   3   6   7      243.57      221.53      8.12 o 
   4   6   7      524.34      527.10     11.98 o 
   5   6   7     1890.77     1839.76     19.48 o 
   6   6   7      177.46      168.28     13.36 o 
   7   6   7       66.17       66.33     13.55 o 
   8   6   7      593.13      549.02     18.31 o 
   9   6   7      326.43      293.54     15.54 o 
  10   6   7       89.70       97.04     14.18 o 
  11   6   7       91.20      129.43     15.42 o 
  12   6   7       22.28       19.14     21.16 o 
  13   6   7       24.95       26.72     23.26 o 
  14   6   7       11.12       13.15     24.04 o 
   1   7   7      336.96      311.12     10.81 o 
   2   7   7       25.21       27.50      8.22 o 
   3   7   7      203.91      197.09      8.42 o 
   4   7   7       51.84       47.35     11.05 o 
   5   7   7     1290.34     1248.91     38.59 o 
   6   7   7       82.36       77.05     14.21 o 
   7   7   7      490.13      520.03     35.25 o 
   8   7   7      175.11      150.28     13.99 o 
   9   7   7      441.36      416.71     18.24 o 
  10   7   7       97.32       87.91     24.11 o 
  11   7   7      141.60      124.31     14.61 o 
  12   7   7       24.20       23.44     12.70 o 
  13   7   7       28.43       41.54     16.47 o 
   0   8   7        1.30       -6.41     17.47 o 
   1   8   7       44.24       34.07      9.02 o 
   2   8   7       19.15       33.05     15.79 o 
   3   8   7      242.64      255.27     24.10 o 
   4   8   7       54.11       43.12     18.96 o 
   5   8   7       63.01       54.89     21.33 o 
   6   8   7       58.85       60.06     20.97 o 
   7   8   7      116.56      108.34     23.33 o 
   8   8   7        1.64        2.72     18.21 o 
   9   8   7      339.75      351.15     25.46 o 
  10   8   7        0.00        3.06     17.16 o 
  11   8   7       35.92       31.40     20.68 o 
  12   8   7        1.86      -18.81     18.81 o 
   1   9   7      200.35      216.88     16.36 o 
   2   9   7       68.72       77.78     14.34 o 
   3   9   7     1178.37     1185.07     38.24 o 
   4   9   7       31.20       58.97     20.26 o 
   5   9   7      292.33      284.63     24.73 o 
   6   9   7        1.10      -19.25     19.25 o 
   7   9   7        6.36       -5.59     19.32 o 
   8   9   7       10.47      -19.83     19.83 o 
   9   9   7       99.45      111.24     23.04 o 
  10   9   7       84.20      122.35     22.51 o 
   0  10   7      185.96      274.78     25.62 o 
   1  10   7      119.73      133.89     15.11 o 
   2  10   7       35.62       23.64     14.47 o 
   3  10   7        5.79       11.04     17.54 o 
   4  10   7        0.65        8.92     18.47 o 
   5  10   7        1.75       38.48     18.99 o 
   6  10   7       57.68       42.60     20.56 o 
   8  10   7       66.21       34.17     20.46 o 
   1  11   7       91.42      147.40     16.51 o 
   2  11   7       33.96       25.29     21.78 o 
   3  11   7      165.45      109.70     23.14 o 
   4  11   7        1.03      -20.75     20.75 o 
   5  11   7       94.47      140.13     24.38 o 
   0   0   8       41.10       40.08      7.64 o 
   1   0   8    12271.31    12463.49     50.27 o 
   2   0   8     2693.88     2571.80     37.26 o 
   3   0   8     2060.92     1855.61     38.25 o 
   4   0   8    62306.30    62442.83    364.45 o 
   5   0   8     4225.99     4291.54     34.09 o 
   6   0   8        0.28        6.35      6.75 o 
   7   0   8      511.36      536.25     12.54 o 
   8   0   8     1069.25     1102.85     17.15 o 
   9   0   8      336.35      316.81     18.95 o 
  10   0   8      299.75      246.32     19.20 o 
  11   0   8     1178.26     1123.89     31.03 o 
  12   0   8     1071.41     1123.96     32.02 o 
  13   0   8       95.46      126.94     18.77 o 
  14   0   8       30.45        6.75     17.25 o 
  15   0   8      103.13      114.49     23.09 o 
  16   0   8       13.97       20.88     24.56 o 
   1   1   8     2114.22     2137.09     15.89 o 
   2   1   8        7.67        4.09      2.69 o 
   3   1   8      551.52      727.00     24.71 o 
   4   1   8     1955.54     1944.44     16.42 o 
   5   1   8      534.00      528.76     14.41 o 
   6   1   8     2134.45     2116.88     33.69 o 
   7   1   8      204.24      164.07      6.66 o 
   8   1   8     1114.76     1052.03     13.47 o 
   9   1   8      110.06      116.88     11.51 o 
  10   1   8      427.91      412.71     16.87 o 
  11   1   8      131.16      131.41     17.33 o 
  12   1   8        4.84        7.00     11.90 o 
  13   1   8      237.52      244.70     15.92 o 
  14   1   8     1066.06     1032.71     24.41 o 
  15   1   8      121.90      140.00     15.55 o 
  16   1   8        0.35        6.33     15.96 o 
   0   2   8      151.92      197.61      6.05 o 
   1   2   8      108.21      137.56      3.96 o 
   2   2   8       75.64       52.98      3.26 o 
   3   2   8     5240.89     5085.55     50.20 o 
   4   2   8    18491.59    18461.44    100.14 o 
   5   2   8     2958.29     2786.71     14.82 o 
   6   2   8     1905.74     1876.22     22.61 o 
   7   2   8      692.81      690.20     14.93 o 
   8   2   8      153.04      122.29     11.17 o 
   9   2   8       72.01       94.54     28.02 o 
  10   2   8      383.68      353.30     14.28 o 
  11   2   8     1253.23     1140.58     51.56 o 
  12   2   8      406.08      424.13     16.92 o 
  13   2   8       41.94       63.75     13.27 o 
  14   2   8        6.32        1.82     12.37 o 
  15   2   8        6.88       11.51     15.41 o 
  16   2   8       93.61      132.82     17.72 o 
   1   3   8     1685.14     1689.02      9.00 o 
   2   3   8        0.30       -0.17      2.66 o 
   3   3   8     1658.41     1598.00     11.35 o 
   4   3   8      649.36      669.87     19.37 o 
   5   3   8       50.17       45.00      7.66 o 
   6   3   8     1702.64     1616.65     18.57 o 
   7   3   8      628.02      562.25     13.72 o 
   8   3   8       89.50       98.61     18.25 o 
   9   3   8       11.85        4.17     12.02 o 
  10   3   8        5.42        4.77     10.43 o 
  11   3   8        0.01        6.95     10.81 o 
  12   3   8      359.48      345.13     19.00 o 
  13   3   8       53.61       65.61     22.83 o 
  14   3   8      433.24      440.04     29.88 o 
  15   3   8      187.46      161.62     26.65 o 
   0   4   8     3248.39     3626.51     19.51 o 
   1   4   8      130.94      103.44      3.48 o 
   2   4   8     2804.89     2817.51     26.20 o 
   3   4   8     2279.93     2148.63     16.16 o 
   4   4   8     7015.52     6748.96     28.26 o 
   5   4   8        0.83        4.62      6.76 o 
   6   4   8        9.50        6.49     14.50 o 
   7   4   8        0.03       -0.93     17.37 o 
   8   4   8      741.09      681.39     28.05 o 
   9   4   8      376.70      381.08     24.05 o 
  10   4   8        5.43      -17.03     17.03 o 
  11   4   8      238.64      206.87     22.23 o 
  12   4   8      600.11      605.07     28.49 o 
  13   4   8      339.80      363.11     25.35 o 
  14   4   8       93.40       56.26     20.14 o 
  15   4   8       23.19        3.98     22.15 o 
   1   5   8     1215.76     1324.66     11.15 o 
   2   5   8      387.82      353.92      7.88 o 
   3   5   8      575.51      547.68      9.31 o 
   4   5   8       19.09       18.46     10.98 o 
   5   5   8     1322.82     1279.07     45.90 o 
   6   5   8     1988.50     1927.69     25.85 o 
   7   5   8      560.56      534.26     18.06 o 
   8   5   8        0.11       11.74     17.55 o 
   9   5   8      495.67      393.79     22.86 o 
  10   5   8        0.78      -16.45     18.80 o 
  11   5   8       39.46       39.34     17.76 o 
  12   5   8      125.55      166.42     23.26 o 
  13   5   8       78.04      125.69     23.45 o 
  14   5   8      384.08      408.70     28.77 o 
   0   6   8      903.14      785.15     16.33 o 
   1   6   8       13.04       18.10      5.48 o 
   2   6   8      220.06      225.45      8.37 o 
   3   6   8      792.00      770.93     14.07 o 
   4   6   8     4951.88     4763.52     86.50 o 
   5   6   8      332.61      277.60     14.55 o 
   6   6   8      292.60      305.77     16.00 o 
   7   6   8       10.33       -1.71     12.49 o 
   8   6   8       10.59       -5.15     12.90 o 
   9   6   8       73.65       76.11     13.08 o 
  10   6   8       21.36        4.55     14.84 o 
  11   6   8      318.18      306.38     32.70 o 
  12   6   8      214.38      216.95     16.61 o 
  13   6   8        0.04       24.99     22.07 o 
   1   7   8        4.94        4.48      7.63 o 
   2   7   8        3.65       13.72      8.35 o 
   3   7   8       27.40       33.79      9.01 o 
   4   7   8      272.15      272.98     18.57 o 
   5   7   8        1.53       -1.41     12.59 o 
   6   7   8     1166.47     1129.48     22.82 o 
   7   7   8       93.80       90.39     13.64 o 
   8   7   8       30.90       44.56     13.00 o 
   9   7   8       72.52       71.73     13.89 o 
  10   7   8       56.20       39.51     13.46 o 
  11   7   8       24.69       26.31     13.32 o 
  12   7   8        5.33       -1.69     16.21 o 
   0   8   8        0.06       -6.59     17.39 o 
   1   8   8      131.78      128.65     14.76 o 
   2   8   8       77.21       73.48     12.97 o 
   3   8   8      235.51      282.42     23.05 o 
   4   8   8     1035.62     1017.22     33.74 o 
   5   8   8      294.33      288.93     25.42 o 
   6   8   8       24.39       23.28     20.55 o 
   7   8   8        5.29        1.51     20.56 o 
   8   8   8        5.06       12.58     20.67 o 
   9   8   8       62.03       82.31     21.37 o 
  10   8   8        0.09       33.32     22.39 o 
  11   8   8       62.89       62.76     20.01 o 
   1   9   8        0.00       10.33     13.42 o 
   2   9   8       59.43       55.83     14.37 o 
   3   9   8      175.21      185.74     23.82 o 
   4   9   8      157.36      213.41     23.75 o 
   5   9   8      100.05       57.41     20.03 o 
   6   9   8       73.71       39.55     17.99 o 
   7   9   8       32.81       29.20     21.10 o 
   8   9   8        6.34       30.65     18.86 o 
   9   9   8        0.49       14.20     18.32 o 
  10   9   8        7.30       38.63     20.08 o 
   0  10   8      170.64      192.31     24.38 o 
   1  10   8        0.01       -3.66     13.31 o 
   2  10   8       13.97       21.93     14.49 o 
   3  10   8        0.05       -4.85     17.64 o 
   4  10   8       84.54      111.61     20.41 o 
   5  10   8       32.72       68.85     19.67 o 
   6  10   8       31.47       14.80     20.94 o 
   7  10   8        1.68      -21.43     21.43 o 
   1  11   8       25.15       40.11     15.41 o 
   2  11   8       43.28       53.34     22.66 o 
   3  11   8        0.01      -22.66     22.66 o 
   4  11   8       20.49       -4.78     22.80 o 
   1   1   9     2535.72     2666.31     14.17 o 
   2   1   9      400.43      422.43      4.50 o 
   3   1   9      134.41      136.27      3.94 o 
   4   1   9      463.74      492.42     11.29 o 
   5   1   9      877.39      853.32     12.90 o 
   6   1   9      167.45      172.79      6.32 o 
   7   1   9      468.75      469.74      9.42 o 
   8   1   9       66.04       69.31     10.94 o 
   9   1   9      253.77      251.81     18.66 o 
  10   1   9        7.42        2.78     10.55 o 
  11   1   9       10.80       23.88     12.00 o 
  12   1   9      139.30      127.62     13.30 o 
  13   1   9       69.89       55.16     13.56 o 
  14   1   9        7.70       -4.79     14.87 o 
  15   1   9        8.42       -4.86     14.55 o 
  16   1   9       28.92       51.32     15.46 o 
   0   2   9      794.86      770.34      8.93 o 
   1   2   9       51.86       48.73      3.73 o 
   2   2   9      492.06      482.80      5.54 o 
   3   2   9      304.02      318.72      6.26 o 
   4   2   9     1267.01     1224.54     13.49 o 
   5   2   9     3753.80     3723.49     32.69 o 
   6   2   9      547.98      542.45     17.47 o 
   7   2   9     1048.86      975.24     26.76 o 
   8   2   9      436.73      399.92     13.57 o 
   9   2   9       34.87       27.73     11.07 o 
  10   2   9        1.35       -4.77     13.22 o 
  11   2   9        3.20       -3.23     11.14 o 
  12   2   9      165.65      161.95     13.75 o 
  13   2   9      107.80       97.92     13.72 o 
  14   2   9        5.29        5.55     13.56 o 
  15   2   9       13.31       22.28     15.88 o 
   1   3   9      548.30      619.54      6.88 o 
   2   3   9      404.59      443.97      6.48 o 
   3   3   9      281.36      299.40      6.23 o 
   4   3   9        4.27        9.27      6.15 o 
   5   3   9       48.85       45.98      8.03 o 
   6   3   9      110.02       92.06     11.62 o 
   7   3   9       45.80       35.61      9.44 o 
   8   3   9      172.81      165.63     11.46 o 
   9   3   9        5.61        8.11      9.78 o 
  10   3   9      204.32      198.69     27.04 o 
  11   3   9        0.02      -10.72     10.72 o 
  12   3   9       21.02       24.19     21.58 o 
  13   3   9      114.92      123.33     24.71 o 
  14   3   9        0.07       46.91     25.75 o 
  15   3   9        1.09      -26.76     26.76 o 
   0   4   9      552.85      524.88     12.60 o 
   1   4   9      311.30      335.98      9.21 o 
   2   4   9      566.76      637.48     11.35 o 
   3   4   9      123.59      140.97     16.83 o 
   4   4   9      894.14      867.40     20.28 o 
   5   4   9       78.02       87.85     11.35 o 
   6   4   9       12.15       16.29     19.25 o 
   7   4   9      617.05      596.47     27.87 o 
   8   4   9     1045.47      900.40     30.12 o 
   9   4   9       95.93       74.47     19.08 o 
  10   4   9       20.24       14.19     16.55 o 
  11   4   9      105.30       96.51     20.62 o 
  12   4   9      314.86      319.35     25.31 o 
  13   4   9       11.93       25.45     22.30 o 
  14   4   9       34.41       54.80     24.07 o 
  15   4   9       84.24       66.73     26.23 o 
   1   5   9       31.86       50.73      6.57 o 
   2   5   9     1887.05     1831.27     34.49 o 
   3   5   9      787.19      809.41     13.58 o 
   4   5   9      104.37      101.08     12.02 o 
   5   5   9     1192.14     1153.00     20.87 o 
   6   5   9     1270.01     1231.07     22.61 o 
   7   5   9       10.78        4.49     13.92 o 
   8   5   9      147.95      163.07     15.29 o 
   9   5   9      182.72      153.07     20.18 o 
  10   5   9       45.21       39.35     19.84 o 
  11   5   9       55.51       36.30     18.48 o 
  12   5   9       20.72       50.76     23.57 o 
  13   5   9       17.43       53.57     24.89 o 
  14   5   9      115.27      117.42     28.63 o 
   0   6   9      866.82      853.54     17.21 o 
   1   6   9      979.36     1002.62     12.97 o 
   2   6   9        1.68        2.68      6.82 o 
   3   6   9       64.71       69.62      8.82 o 
   4   6   9      130.39      163.67     14.16 o 
   5   6   9      506.10      464.20     17.20 o 
   6   6   9     1880.94     1815.90     45.57 o 
   7   6   9       24.65       21.95     12.56 o 
   8   6   9      256.85      237.42     15.96 o 
   9   6   9      407.80      386.53     17.02 o 
  10   6   9        7.75        5.29     13.81 o 
  11   6   9       57.19       64.04     13.03 o 
  12   6   9        9.23       40.46     13.64 o 
  13   6   9        5.36        8.26     18.74 o 
   1   7   9        2.34        3.21      7.93 o 
   2   7   9      111.64      132.38      9.81 o 
   3   7   9     1674.07     1604.92     22.25 o 
   4   7   9      416.06      430.42     32.49 o 
   5   7   9      791.23      756.78     20.66 o 
   6   7   9      665.95      612.18     19.41 o 
   7   7   9       75.90       62.88     13.55 o 
   8   7   9      123.91      129.67     14.80 o 
   9   7   9      151.79      122.55     15.37 o 
  10   7   9      152.47      127.68     30.64 o 
  11   7   9       62.91       82.92     15.53 o 
  12   7   9        5.33        9.45     12.80 o 
   0   8   9      371.73      334.39     23.33 o 
   1   8   9      318.21      308.73     16.90 o 
   2   8   9       67.77       63.39     12.74 o 
   3   8   9      105.86      131.56     13.71 o 
   4   8   9        0.41       -8.12     19.64 o 
   5   8   9        3.56        2.75     18.22 o 
   6   8   9       68.77       44.06     20.86 o 
   7   8   9      171.55      191.96     22.17 o 
   8   8   9       49.48       37.81     21.21 o 
   9   8   9      245.33      303.23     26.63 o 
  10   8   9       20.22       -3.54     27.70 o 
  11   8   9       26.38       56.15     14.08 o 
   1   9   9       72.78       79.44     18.31 o 
   2   9   9      167.77      168.22     15.79 o 
   3   9   9      382.41      390.83     27.08 o 
   4   9   9       73.58       90.68     22.98 o 
   5   9   9      237.62      218.45     24.13 o 
   7   9   9       42.14       18.08     21.56 o 
   8   9   9       35.33       -2.61     20.88 o 
   9   9   9       89.62      121.62     24.21 o 
   0  10   9      153.12      208.91     24.73 o 
   1  10   9        8.57        9.89     13.00 o 
   2  10   9       69.18       88.48     16.87 o 
   3  10   9       10.39       -3.49     19.35 o 
   4  10   9       25.08       45.99     18.65 o 
   5  10   9       31.72       79.96     20.24 o 
   6  10   9        0.14        3.06     22.03 o 
   7  10   9       36.00       14.07     18.73 o 
   1  11   9       29.10       45.23     15.66 o 
   2  11   9       90.40      102.67     24.25 o 
   3  11   9       46.15       14.86     23.10 o 
   0   0  10     1659.15     1513.50     19.93 o 
   1   0  10      228.76      214.43      8.16 o 
   2   0  10      607.26      677.69     11.01 o 
   3   0  10       34.99       57.70      7.73 o 
   4   0  10     5289.80     5367.17    107.38 o 
   5   0  10     5261.96     5223.45     46.39 o 
   6   0  10      170.99      178.60      9.32 o 
   7   0  10     3236.39     3254.30     51.63 o 
   8   0  10     1380.40     1143.27    258.77 o 
   9   0  10     1740.57     1658.05     33.52 o 
  10   0  10       47.22        9.26     16.44 o 
  11   0  10        0.66       -8.92     17.07 o 
  12   0  10      189.77      248.02     20.78 o 
  13   0  10      163.07      158.36     21.31 o 
  14   0  10        3.22       -9.52     20.37 o 
  15   0  10      841.75      810.04     34.03 o 
   1   1  10       13.13       30.85      3.13 o 
   2   1  10     1152.80     1094.40      6.72 o 
   3   1  10       26.81       23.57      3.29 o 
   4   1  10       16.17        4.51      6.18 o 
   5   1  10      558.97      634.27     14.15 o 
   6   1  10     1932.15     1964.74     17.35 o 
   7   1  10        6.61        6.50      9.39 o 
   8   1  10       92.12       95.14     10.96 o 
   9   1  10       31.70       42.01     11.47 o 
  10   1  10        2.90       -4.62     10.56 o 
  11   1  10      425.16      419.02     16.56 o 
  12   1  10        0.85       12.38     12.16 o 
  13   1  10       30.42       35.95     14.02 o 
  14   1  10      393.52      401.26     19.61 o 
  15   1  10       15.07       30.79     15.65 o 
   0   2  10     1776.68     2126.14     30.64 o 
   1   2  10     5979.65     5741.33     51.92 o 
   2   2  10      426.41      416.33      4.23 o 
   3   2  10     1405.93     1545.12     12.95 o 
   4   2  10     4217.19     3841.15     22.21 o 
   5   2  10      159.57      116.36      7.07 o 
   6   2  10      415.07      353.50     12.61 o 
   7   2  10     1980.56     1928.93     23.15 o 
   8   2  10      708.93      716.32     16.67 o 
   9   2  10      166.00      163.62     12.76 o 
  10   2  10       12.86        6.24     10.45 o 
  11   2  10      157.67      175.18     16.54 o 
  12   2  10      294.52      311.27     15.80 o 
  13   2  10      197.81      178.21     15.56 o 
  14   2  10        3.43       18.21     14.93 o 
  15   2  10      874.17      836.49     48.62 o 
   1   3  10     2781.79     2938.71     21.17 o 
   2   3  10      275.61      252.26      5.46 o 
   3   3  10      948.60      941.87     11.84 o 
   4   3  10      755.18      787.36     11.57 o 
   5   3  10       96.44      102.67     11.86 o 
   6   3  10     2581.82     2398.16     29.67 o 
   7   3  10     1414.77     1338.84     19.80 o 
   8   3  10       25.45        9.93      9.53 o 
   9   3  10      105.27      112.70     11.38 o 
  10   3  10        3.90       20.75     17.44 o 
  11   3  10      681.66      628.92     27.69 o 
  12   3  10      157.85      168.22     24.79 o 
  13   3  10        0.18       22.71     20.56 o 
  14   3  10      409.79      409.26     28.48 o 
  15   3  10       37.22       30.38     20.77 o 
   0   4  10        7.23       37.03      8.58 o 
   1   4  10      832.85      721.33     11.85 o 
   2   4  10       14.05        0.67      7.00 o 
   3   4  10        1.69        0.89      9.95 o 
   4   4  10     2866.14     2826.55     60.91 o 
   5   4  10        1.63       11.27     11.69 o 
   6   4  10      118.44      149.97     40.61 o 
   7   4  10    12460.38    12221.58     86.84 o 
   8   4  10      205.38      158.38     20.67 o 
   9   4  10      505.84      496.49     25.68 o 
  10   4  10        3.51       -8.97     18.24 o 
  11   4  10       70.91       64.29     18.68 o 
  12   4  10      135.62      128.64     23.84 o 
  13   4  10        0.26       21.86     23.08 o 
  14   4  10      144.59      183.48     27.91 o 
   1   5  10      739.79      770.20     11.58 o 
   2   5  10     1313.74     1271.86     16.18 o 
   3   5  10      249.10      269.01     10.42 o 
   4   5  10      175.11      178.95     13.27 o 
   5   5  10       37.65       32.17     12.84 o 
   6   5  10     3940.22     3895.30     36.53 o 
   7   5  10      450.17      398.60     17.60 o 
   8   5  10        9.48        0.54     12.87 o 
   9   5  10       12.57       14.06     12.27 o 
  10   5  10      146.30      142.29     21.26 o 
  11   5  10      393.07      458.43     27.86 o 
  12   5  10       26.55       16.29     22.09 o 
  13   5  10        0.01       32.78     21.69 o 
  14   5  10      303.84      324.91     29.24 o 
   0   6  10      174.06      140.65     11.21 o 
   1   6  10      597.20      585.76     11.17 o 
   2   6  10      170.28      158.82      8.29 o 
   3   6  10      111.16      126.59      9.67 o 
   4   6  10     1344.52     1262.62     22.70 o 
   5   6  10      107.50       89.09     13.47 o 
   6   6  10        4.18       17.11     15.67 o 
   7   6  10      356.50      325.53     16.83 o 
   8   6  10      262.07      267.71     16.49 o 
   9   6  10       49.02       50.13     13.12 o 
  10   6  10       64.70       64.95     13.33 o 
  11   6  10        1.48       -1.72     21.84 o 
  12   6  10      110.70      147.83     22.01 o 
  13   6  10       66.79      112.24     24.67 o 
   1   7  10       41.28       38.40      7.03 o 
   2   7  10      240.84      213.51     17.18 o 
   3   7  10      261.71      293.71     14.91 o 
   4   7  10       55.82       49.53     13.13 o 
   5   7  10      918.14      810.75     21.21 o 
   6   7  10      798.36      720.32     20.54 o 
   7   7  10        3.57       -0.23     12.32 o 
   8   7  10        0.17       14.33     13.28 o 
   9   7  10        9.15       22.69     13.94 o 
  10   7  10        1.03       -7.10     13.01 o 
  11   7  10       14.02       -1.91     14.05 o 
  12   7  10        5.76       -5.28     49.32 o 
   0   8  10       24.68       24.41     16.34 o 
   1   8  10        0.09       -2.68     12.88 o 
   2   8  10       17.76        8.89     12.21 o 
   3   8  10        5.58       24.63     12.30 o 
   4   8  10      116.33      102.14     21.05 o 
   5   8  10      225.74      206.83     23.53 o 
   6   8  10       65.36       60.59     21.29 o 
   7   8  10       31.01       11.18     21.23 o 
   8   8  10      221.28      227.80     43.76 o 
   9   8  10      170.86      155.22     43.96 o 
  10   8  10        3.58       -5.81     12.10 o 
  11   8  10        2.01       10.05     15.20 o 
   1   9  10      104.26       64.46     16.71 o 
   2   9  10        5.45       15.20     13.86 o 
   3   9  10       16.34       25.90     18.34 o 
   4   9  10        2.79       43.54     22.34 o 
   5   9  10      146.63      108.97     23.01 o 
   7   9  10        7.10      -16.93     16.93 o 
   8   9  10        0.20      -12.29     20.87 o 
   9   9  10        2.86       15.12     22.33 o 
   0  10  10       74.39       72.12     21.54 o 
   1  10  10        0.09        6.10     13.58 o 
   2  10  10        1.91        1.08     14.27 o 
   3  10  10        0.09      -15.84     20.65 o 
   4  10  10       81.56       94.05     23.36 o 
   5  10  10       10.05       46.27     23.75 o 
   6  10  10        0.40        9.19     21.97 o 
   1  11  10        3.60       24.94     15.25 o 
   2  11  10        1.61       15.33     21.49 o 
   1   1  11       20.43       18.67      2.70 o 
   2   1  11       94.30      119.78      4.92 o 
   3   1  11      641.48      624.16      8.89 o 
   4   1  11      325.04      261.88      7.93 o 
   5   1  11        4.72        4.69      6.76 o 
   6   1  11        2.13        2.78      9.89 o 
   7   1  11      174.49      177.88     22.09 o 
   8   1  11       14.32       12.64     10.41 o 
   9   1  11       55.22       41.42     11.86 o 
  10   1  11        3.56       -1.81     10.77 o 
  11   1  11      138.88      120.85     12.92 o 
  12   1  11       30.44       26.03     18.49 o 
  13   1  11        8.25        7.09     12.63 o 
  14   1  11       38.24       50.79     14.78 o 
  15   1  11      106.04      115.80     15.72 o 
   0   2  11      536.42      556.93      7.04 o 
   1   2  11     1629.87     1715.03     25.03 o 
   2   2  11      193.81      220.23      3.99 o 
   3   2  11     5109.10     5294.50     40.73 o 
   4   2  11      498.79      485.57     10.35 o 
   5   2  11     1737.23     1841.54     34.07 o 
   6   2  11       94.92       89.24     10.63 o 
   7   2  11      246.32      244.29     13.06 o 
   8   2  11        1.02        2.67     10.53 o 
   9   2  11        0.85      -10.36     10.85 o 
  10   2  11       27.42       18.56     10.76 o 
  11   2  11      265.11      252.11     15.10 o 
  12   2  11      109.86       88.77     21.25 o 
  13   2  11       85.12       83.32     16.63 o 
  14   2  11       15.11       19.96     19.60 o 
  15   2  11      100.51      121.21     16.86 o 
   1   3  11      483.74      415.53      8.16 o 
   2   3  11      106.15      119.58      5.80 o 
   3   3  11       38.78       48.78      6.80 o 
   4   3  11       32.29       56.54      7.21 o 
   5   3  11      244.58      225.12     13.15 o 
   6   3  11      967.77      971.65     17.96 o 
   7   3  11       27.87       31.59     10.71 o 
   8   3  11      266.31      251.36     14.51 o 
   9   3  11       13.54        7.03     10.31 o 
  10   3  11      160.42      148.67     21.35 o 
  11   3  11       53.44       32.89     20.69 o 
  13   3  11       58.48      106.96     24.16 o 
  14   3  11       73.97      109.86     28.84 o 
   0   4  11      767.54      811.67     15.67 o 
   1   4  11      365.61      366.58      9.98 o 
   2   4  11       72.87       84.35      7.98 o 
   3   4  11       83.27       99.82     11.70 o 
   4   4  11      655.71      700.33     17.08 o 
   5   4  11      989.55     1041.15     46.75 o 
   6   4  11      120.31      145.90     14.27 o 
   7   4  11       82.49       73.09     20.47 o 
   8   4  11      151.12      147.24     22.06 o 
   9   4  11      165.17      146.34     21.59 o 
  10   4  11       10.33        9.37     20.32 o 
  11   4  11      105.08       83.96     22.25 o 
  12   4  11      252.93      191.29     23.29 o 
  13   4  11        9.47       46.61     21.67 o 
  14   4  11        1.59       36.81     26.59 o 
   1   5  11        5.59        9.22      6.76 o 
   2   5  11     1261.96     1356.44     16.79 o 
   3   5  11       63.69       79.42      9.28 o 
   4   5  11       39.93       20.18     11.56 o 
   5   5  11        7.13       13.05     14.01 o 
   6   5  11      794.56      784.41     20.82 o 
   7   5  11       69.54       51.74     13.45 o 
   8   5  11      132.42      125.73     14.48 o 
   9   5  11       63.63       74.80     13.90 o 
  10   5  11       31.19       22.57     17.81 o 
  11   5  11       76.27       76.65     23.37 o 
  12   5  11        9.85      -13.76     19.89 o 
  13   5  11       49.02       64.73     26.39 o 
   0   6  11      179.88      189.60     12.54 o 
   1   6  11        2.93        0.97      7.08 o 
   2   6  11       11.19       15.38      7.07 o 
   3   6  11      164.72      171.51     11.63 o 
   4   6  11      356.69      333.89     32.17 o 
   5   6  11      111.43      128.43     14.87 o 
   6   6  11       83.08       79.84     21.42 o 
   7   6  11     1911.45     1846.28     29.34 o 
   8   6  11       98.75       96.65     15.29 o 
   9   6  11       83.49       89.53     15.32 o 
  10   6  11        0.03       -6.50     12.45 o 
  11   6  11       36.00       21.52     35.60 o 
  12   6  11      127.03      116.32     15.69 o 
  13   6  11      127.30      180.32     36.17 o 
   1   7  11      253.74      234.11     10.94 o 
   2   7  11       94.02       85.54      7.97 o 
   3   7  11      644.63      640.90     14.92 o 
   4   7  11       30.07       40.64     12.58 o 
   5   7  11        0.08      -11.38     13.36 o 
   6   7  11      129.22      129.18     15.10 o 
   7   7  11       28.04       28.39     14.57 o 
   8   7  11       58.61       49.27     13.65 o 
   9   7  11       82.43      110.55     14.71 o 
  10   7  11       31.43       12.79     13.18 o 
  11   7  11       76.81       58.68     14.81 o 
  12   7  11        0.87       32.83     19.34 o 
   0   8  11        0.57       -1.40     16.66 o 
   1   8  11      319.98      297.83     25.88 o 
   2   8  11        0.01        4.97     12.51 o 
   3   8  11       79.71      127.61     20.47 o 
   4   8  11      137.77      122.10     21.05 o 
   5   8  11      283.87      306.42     24.33 o 
   6   8  11        7.80        2.09     12.12 o 
   7   8  11        7.85       -1.95     11.80 o 
   8   8  11       13.44       36.37     13.51 o 
   9   8  11       55.23       50.86     24.02 o 
  10   8  11        4.25        4.35     17.34 o 
   1   9  11        0.15       -8.49     16.14 o 
   2   9  11       44.76       59.25     13.16 o 
   3   9  11        4.52       32.29     21.34 o 
   4   9  11        0.01       15.11     18.03 o 
   5   9  11       54.43       22.27     18.34 o 
   6   9  11       33.22       13.54     18.60 o 
   7   9  11       82.01       15.28     23.27 o 
   8   9  11       30.18       19.51     18.60 o 
   0  10  11       94.30      110.15     20.44 o 
   1  10  11        5.52       11.39     14.74 o 
   2  10  11        4.32      -13.86     28.05 o 
   3  10  11      371.27      388.96     29.08 o 
   4  10  11      122.57      131.36     25.46 o 
   5  10  11       67.11      130.66     25.35 o 
   6  10  11        0.08       56.16     20.92 o 
   0   0  12     6620.19     6265.46     42.23 o 
   1   0  12     1658.12     1726.85     18.37 o 
   2   0  12     3451.14     3409.15     37.41 o 
   3   0  12        5.97        0.79      5.41 o 
   4   0  12     1841.08     1955.95     15.29 o 
   5   0  12      745.79      707.57     21.92 o 
   6   0  12      201.79      181.82     16.81 o 
   7   0  12        1.66       -6.81     15.93 o 
   8   0  12     2297.79     2428.10     39.59 o 
   9   0  12       80.47       67.92     17.71 o 
  10   0  12      543.43      471.61     23.58 o 
  11   0  12        0.50      -10.91     17.02 o 
  12   0  12        5.41      -11.27     18.32 o 
  13   0  12      125.83      101.36     19.68 o 
  14   0  12       36.45       24.86     19.68 o 
  15   0  12       49.76       30.58     21.88 o 
   1   1  12        8.80        1.88      2.69 o 
   2   1  12     3753.31     3968.57     14.90 o 
   3   1  12      925.59      940.27      9.24 o 
   4   1  12      628.22      627.60      9.59 o 
   5   1  12     1595.30     1541.00     16.53 o 
   6   1  12      619.35      633.54     15.74 o 
   7   1  12      253.20      214.67     12.94 o 
   8   1  12      462.57      455.03     15.65 o 
   9   1  12      297.96      240.62     13.78 o 
  10   1  12      215.95      258.55     14.18 o 
  11   1  12        0.57      -11.46     11.46 o 
  12   1  12      207.68      222.53     14.97 o 
  13   1  12      150.66      169.29     15.64 o 
  14   1  12        1.30        1.22     15.10 o 
  15   1  12        2.42        2.00     19.68 o 
   0   2  12      239.88      244.83      9.12 o 
   1   2  12      308.43      304.04      6.45 o 
   2   2  12      387.32      336.00     15.99 o 
   3   2  12     3938.40     4046.95     28.69 o 
   4   2  12      983.75      920.86     30.29 o 
   5   2  12     1234.93     1113.03     18.48 o 
   6   2  12     1994.72     1959.80     77.07 o 
   7   2  12      212.13      179.69     12.59 o 
   8   2  12     1990.46     1968.31     25.53 o 
   9   2  12       63.93       55.74     11.27 o 
  10   2  12      360.73      322.37     15.24 o 
  11   2  12      201.02      189.59     17.40 o 
  12   2  12       37.58       40.78     21.50 o 
  13   2  12      179.61      185.39     17.11 o 
  14   2  12       77.92       87.39     15.96 o 
  15   2  12       46.07       56.17     23.76 o 
   1   3  12        7.24        2.08      4.82 o 
   2   3  12      404.58      365.11     11.10 o 
   3   3  12      812.59      772.46     11.97 o 
   4   3  12        4.96        2.51      7.13 o 
   5   3  12     1936.64     1788.65     18.06 o 
   6   3  12     1145.50     1064.20     18.99 o 
   7   3  12      300.19      289.16     13.74 o 
   8   3  12       93.81      102.01     20.88 o 
   9   3  12       29.97       46.52     17.87 o 
  10   3  12      418.51      461.13     24.89 o 
  11   3  12      129.38      105.22     22.02 o 
  12   3  12       91.33       58.67     22.46 o 
  13   3  12       89.65      100.50     23.17 o 
  14   3  12       17.41       44.05     22.75 o 
   0   4  12     2904.69     2564.71     30.06 o 
   1   4  12      184.14      166.97      8.89 o 
   2   4  12      756.62      731.72     13.06 o 
   3   4  12     2550.76     2550.19     27.54 o 
   4   4  12       57.47       52.79     11.88 o 
   5   4  12     1826.02     1849.28     27.95 o 
   6   4  12      324.25      324.23     16.73 o 
   7   4  12      152.36      152.56     14.49 o 
   8   4  12       45.66       43.15     18.27 o 
   9   4  12       28.32       11.55     16.91 o 
  10   4  12        0.21        6.42     17.49 o 
  11   4  12      134.29      116.42     23.09 o 
  12   4  12       34.98       12.72     21.72 o 
  13   4  12       73.19       94.83     25.92 o 
  14   4  12      395.58      415.76     30.68 o 
   1   5  12       91.19       89.60      7.74 o 
   2   5  12     2215.01     2145.88     20.80 o 
   3   5  12       13.81       -3.86     14.37 o 
   4   5  12      168.02      201.32     14.34 o 
   5   5  12     2122.95     2121.07     56.89 o 
   6   5  12     1342.59     1236.95     23.76 o 
   7   5  12      111.71      112.80     14.54 o 
   8   5  12        2.20      -10.22     13.33 o 
   9   5  12       19.83        6.43     13.30 o 
  10   5  12      322.94      366.71     18.90 o 
  11   5  12      106.94       84.32     22.33 o 
  12   5  12       48.52       20.67     22.94 o 
  13   5  12       71.32      102.77     22.19 o 
   0   6  12      832.23      813.80     18.19 o 
   1   6  12       90.81      100.90      8.28 o 
   2   6  12       29.01       32.63      7.91 o 
   3   6  12      311.88      321.51     11.88 o 
   4   6  12       62.78       52.90     24.93 o 
   5   6  12      562.54      583.21     19.14 o 
   6   6  12      399.62      437.71     18.66 o 
   7   6  12      185.35      148.85     15.12 o 
   8   6  12      884.41      852.07     22.55 o 
   9   6  12        0.09        1.20     13.59 o 
  10   6  12       63.07       58.32     15.36 o 
  11   6  12       14.98        9.14     13.25 o 
  12   6  12       69.43       78.64     27.64 o 
   1   7  12        2.51       -2.47      7.83 o 
   2   7  12      730.97      634.99     30.18 o 
   3   7  12       25.40       23.03      7.85 o 
   4   7  12       10.56       16.19     12.41 o 
   5   7  12        2.44        1.71     13.58 o 
   6   7  12      297.91      275.50     16.66 o 
   7   7  12        6.95        1.12     13.07 o 
   8   7  12      107.47      146.30     16.49 o 
   9   7  12       16.02       14.59     15.23 o 
  10   7  12      183.19      208.30     16.40 o 
  11   7  12       16.85       -2.80     15.04 o 
   0   8  12      142.18      163.46     20.72 o 
   1   8  12      152.42      137.83     17.13 o 
   2   8  12       99.74      106.95     13.73 o 
   3   8  12        2.09       22.95     19.29 o 
   4   8  12       63.96       41.23     19.38 o 
   5   8  12       33.69       14.99     12.02 o 
   6   8  12       90.65       79.13     17.81 o 
   7   8  12       93.58       68.53     16.26 o 
   8   8  12      145.44      150.91     26.26 o 
   9   8  12        1.32        5.26     12.78 o 
  10   8  12        2.21        4.05     28.90 o 
   1   9  12        0.27        3.05     11.74 o 
   2   9  12       95.72       83.49     14.98 o 
   3   9  12       12.86       10.39     19.62 o 
   4   9  12       69.03      112.19     24.35 o 
   5   9  12      128.05      132.54     24.08 o 
   6   9  12       20.79      -21.75     22.68 o 
   7   9  12       50.27       29.77     18.07 o 
   8   9  12        0.00      -10.85     22.14 o 
   0  10  12        0.12       24.75     20.60 o 
   1  10  12       11.38       27.24     13.93 o 
   2  10  12       15.10       -2.52     14.27 o 
   3  10  12       28.44       41.80     19.20 o 
   4  10  12       48.82       59.45     19.12 o 
   5  10  12        2.21       29.04     21.76 o 
   1   1  13      219.65      171.34     11.12 o 
   2   1  13       29.44       24.47      4.60 o 
   3   1  13      160.78      169.91      7.05 o 
   4   1  13       79.06       83.04      6.34 o 
   5   1  13      614.26      575.71     11.59 o 
   6   1  13      458.45      472.10     33.17 o 
   7   1  13      627.64      610.56     16.53 o 
   8   1  13       89.00       93.79     11.77 o 
   9   1  13      391.69      366.30     15.65 o 
  10   1  13        0.12        2.89     11.56 o 
  11   1  13       82.24       61.87     12.78 o 
  12   1  13        0.22       -6.01     19.03 o 
  13   1  13        3.12       23.42     13.81 o 
  14   1  13       40.91       60.45     15.80 o 
   0   2  13      165.56      150.31     33.88 o 
   1   2  13      298.29      262.82     16.37 o 
   2   2  13      385.54      360.98      8.43 o 
   3   2  13      233.78      218.36      8.84 o 
   4   2  13       85.56       77.51     10.42 o 
   5   2  13     1252.39     1283.48     20.55 o 
   6   2  13       55.45       56.77     11.25 o 
   7   2  13      749.58      662.16     17.56 o 
   8   2  13       52.75       46.21     11.32 o 
   9   2  13        0.01       -5.81     12.26 o 
  10   2  13       14.18        7.80     11.47 o 
  11   2  13       21.74       13.89     11.88 o 
  12   2  13       20.79       13.85     29.58 o 
  13   2  13       20.87       12.01     23.41 o 
  14   2  13       95.70       93.91     25.88 o 
   1   3  13      168.08      171.60      6.69 o 
   2   3  13      226.82      188.91      8.26 o 
   3   3  13      342.96      346.28      9.94 o 
   4   3  13        7.73       10.36      7.44 o 
   5   3  13      171.02      185.61     16.41 o 
   6   3  13     1103.34     1065.46     79.27 o 
   7   3  13      111.37      126.31     21.28 o 
   8   3  13       16.43       11.98     17.73 o 
   9   3  13        2.56      -11.93     19.97 o 
  10   3  13       70.84      109.78     22.89 o 
  11   3  13       46.79       38.37     21.53 o 
  12   3  13        1.42       -7.28     18.54 o 
  13   3  13       81.92       79.77     26.98 o 
  14   3  13       94.99      118.45     25.86 o 
   0   4  13     1243.69     1199.22     19.27 o 
   1   4  13      353.55      353.76     10.43 o 
   2   4  13      285.97      302.04     10.11 o 
   3   4  13      382.45      380.64     14.99 o 
   4   4  13      619.02      653.09     18.30 o 
   5   4  13       65.63      106.45     22.55 o 
   6   4  13      166.49      211.13     15.56 o 
   7   4  13      322.55      307.40     15.75 o 
   8   4  13      103.32       83.63     20.46 o 
   9   4  13       23.15       22.27     20.41 o 
  10   4  13        0.95        8.98     21.44 o 
  11   4  13      123.00      100.44     23.99 o 
  12   4  13       15.65        3.95     18.55 o 
  13   4  13        1.00      -20.85     25.98 o 
   1   5  13       14.90       20.91      7.25 o 
   2   5  13      621.35      638.55     22.18 o 
   3   5  13        0.76      -17.79     17.79 o 
   4   5  13       58.27       57.85     13.10 o 
   5   5  13      633.74      679.86     27.92 o 
   6   5  13        0.36        7.30     13.24 o 
   7   5  13       36.47       15.36     12.67 o 
   8   5  13      169.28      172.93     15.91 o 
   9   5  13      119.92      119.03     15.53 o 
  10   5  13      268.80      287.54     17.82 o 
  11   5  13       46.89       56.57     21.11 o 
  12   5  13        2.93      -22.52     23.54 o 
  13   5  13       13.14      -26.82     26.82 o 
   0   6  13       93.92      111.65     11.69 o 
   1   6  13      134.13      132.09      8.79 o 
   2   6  13      432.90      447.43     11.18 o 
   3   6  13       30.00       22.96     13.32 o 
   4   6  13      900.23      926.47     21.83 o 
   5   6  13        0.06        4.88     13.60 o 
   6   6  13     1356.82     1422.82     26.59 o 
   7   6  13       12.93        5.29     14.83 o 
   8   6  13     1024.46     1002.69     24.75 o 
   9   6  13      110.88       97.16     16.32 o 
  10   6  13        2.41        9.05     17.81 o 
  11   6  13       14.99       10.72     17.15 o 
  12   6  13       20.86       27.98     27.09 o 
   1   7  13       52.03       58.89      8.65 o 
   2   7  13      175.91      196.31      9.99 o 
   3   7  13      173.94      161.77     11.31 o 
   4   7  13        5.90       14.78     12.72 o 
   5   7  13       14.14        7.51     13.37 o 
   6   7  13       59.71       52.27     15.23 o 
   7   7  13        8.94        8.30     13.61 o 
   8   7  13       60.87       36.03     14.98 o 
   9   7  13        7.25        8.97     13.47 o 
  10   7  13       70.45       89.92     16.48 o 
  11   7  13       17.60        8.16     12.72 o 
   0   8  13      194.19      199.34     20.44 o 
   1   8  13      175.06      173.26     19.61 o 
   2   8  13      215.43      171.35     14.38 o 
   3   8  13      124.46      142.95     20.68 o 
   4   8  13      254.48      224.29     31.95 o 
   5   8  13      106.94       81.33     12.06 o 
   6   8  13       98.16       63.74     12.22 o 
   7   8  13      124.50      126.95     15.60 o 
   8   8  13       74.80       70.48     25.55 o 
   9   8  13        2.29        4.85     11.29 o 
   1   9  13        0.72       -1.82     13.42 o 
   2   9  13        5.38       17.70     13.90 o 
   3   9  13        0.82        4.97     18.95 o 
   4   9  13       17.18       44.67     18.89 o 
   5   9  13        0.82       27.61     17.24 o 
   6   9  13       59.66       41.31     21.22 o 
   7   9  13       56.58       43.10     22.98 o 
   0  10  13       76.75       88.03     23.15 o 
   1  10  13        0.41       13.26     13.65 o 
   2  10  13        0.27      -13.48     13.48 o 
   3  10  13       13.09       -9.56     23.09 o 
   4  10  13      132.54      140.20     26.06 o 
   0   0  14      158.13      159.52     11.66 o 
   1   0  14       67.56       73.83      9.00 o 
   2   0  14      779.46      756.98     12.40 o 
   3   0  14     3245.56     3302.92     33.12 o 
   4   0  14     1532.48     1479.58     30.82 o 
   5   0  14      153.75      168.65     18.57 o 
   6   0  14     1409.59     1443.99     32.29 o 
   7   0  14        7.29        8.90     16.57 o 
   8   0  14      158.41      118.51     18.63 o 
   9   0  14       21.95        7.26     17.47 o 
  10   0  14      344.35      311.88     23.03 o 
  11   0  14       42.53       54.87     18.69 o 
  12   0  14      535.84      486.54     28.06 o 
  13   0  14       73.99       89.71     21.13 o 
  14   0  14      101.74      143.35     25.44 o 
   1   1  14        0.26        1.11      5.94 o 
   2   1  14      225.94      180.37      6.94 o 
   3   1  14      543.10      577.74      9.86 o 
   4   1  14        1.41        0.57      6.19 o 
   5   1  14     1703.73     1689.16     23.33 o 
   6   1  14      125.81      151.87     12.82 o 
   7   1  14      107.24      100.42     13.27 o 
   8   1  14        1.93      -11.97     11.97 o 
   9   1  14       86.35       85.09     12.42 o 
  10   1  14      168.11      188.85     15.81 o 
  11   1  14       30.67       19.10     12.97 o 
  12   1  14        0.75      -13.54     13.54 o 
  13   1  14      464.48      443.09     19.32 o 
  14   1  14      126.28      159.10     16.65 o 
   0   2  14       62.09       78.85     18.39 o 
   1   2  14      133.14      123.80     11.24 o 
   2   2  14      257.20      192.22     12.74 o 
   3   2  14     1327.59     1362.41     37.01 o 
   4   2  14     1311.28     1343.29     16.21 o 
   5   2  14     1670.19     1631.92     23.01 o 
   6   2  14      340.37      313.11     15.08 o 
   7   2  14        2.84        0.47     10.78 o 
   8   2  14       79.84       66.46     11.53 o 
   9   2  14      162.61      159.00     17.07 o 
  10   2  14      502.70      470.81     18.01 o 
  11   2  14        0.53      -13.01     13.01 o 
  12   2  14      307.48      350.78     27.15 o 
  13   2  14      205.01      219.96     26.33 o 
  14   2  14      105.47      111.96     23.32 o 
   1   3  14       32.49       16.95      6.40 o 
   2   3  14      287.68      239.28      9.23 o 
   3   3  14      211.90      206.44      9.34 o 
   4   3  14       31.29       28.74      8.32 o 
   5   3  14     4787.79     4598.24     37.68 o 
   6   3  14        1.18        8.18     12.48 o 
   7   3  14      453.32      448.33     25.93 o 
   8   3  14       37.06       22.82     17.53 o 
   9   3  14      111.56      108.84     21.13 o 
  10   3  14      262.91      280.32     25.50 o 
  11   3  14        0.39       -6.21     18.67 o 
  12   3  14       61.83       47.88     23.43 o 
  13   3  14      517.29      497.80     32.41 o 
   0   4  14        6.08        6.13      8.70 o 
   1   4  14       20.73       18.67      6.44 o 
   2   4  14       51.03       43.21      7.06 o 
   3   4  14      987.74      986.54     21.69 o 
   4   4  14     2769.78     2615.66     51.35 o 
   5   4  14     4423.64     4313.35     89.90 o 
   6   4  14        0.18       -3.82     13.92 o 
   7   4  14        1.71        0.92     12.26 o 
   8   4  14      196.12      188.08     18.59 o 
   9   4  14        5.23       -0.10     21.34 o 
  10   4  14      353.39      374.88     28.31 o 
  11   4  14       55.12       37.85     20.36 o 
  12   4  14      307.74      314.43     29.04 o 
  13   4  14       86.50       66.94     24.29 o 
   1   5  14        2.51        5.14      7.19 o 
   2   5  14     1374.90     1274.23     18.99 o 
   3   5  14       28.49       20.83     15.89 o 
   4   5  14       89.95       83.37     17.08 o 
   5   5  14      533.22      548.43     18.17 o 
   6   5  14       29.56       41.96     13.80 o 
   7   5  14       79.47       91.31     15.91 o 
   8   5  14       64.96       54.23     14.73 o 
   9   5  14       82.33       79.26     15.35 o 
  10   5  14      113.48      145.91     15.44 o 
  11   5  14       36.29       68.78     15.21 o 
  12   5  14       83.16      128.64     37.16 o 
   0   6  14      305.16      259.65     14.51 o 
   1   6  14       60.97       52.03      8.16 o 
   2   6  14       55.27       64.29      8.39 o 
   3   6  14      307.18      272.79     15.63 o 
   4   6  14      919.80      918.37     22.25 o 
   5   6  14      447.41      369.59     17.66 o 
   6   6  14       94.90      115.30     14.89 o 
   7   6  14       75.25       77.43     17.75 o 
   8   6  14       74.66       86.50     16.21 o 
   9   6  14        4.68       -5.65     15.18 o 
  10   6  14       78.19       71.54     14.25 o 
  11   6  14        7.27        2.15     14.57 o 
   1   7  14        3.01        3.80      8.51 o 
   2   7  14       91.60       88.97      9.00 o 
   3   7  14      107.97      109.55     11.29 o 
   4   7  14       43.23       50.37     14.21 o 
   5   7  14      188.02      200.37     16.11 o 
   6   7  14      364.65      346.52     19.15 o 
   7   7  14        0.06       -0.26     14.57 o 
   8   7  14       41.92       23.67     14.21 o 
   9   7  14       19.40       18.68     14.42 o 
  10   7  14      134.25      127.59     17.26 o 
   0   8  14      306.98      277.66     23.15 o 
   1   8  14       13.08       13.61     12.37 o 
   2   8  14       54.73       55.46     11.33 o 
   3   8  14       66.43       79.76     15.18 o 
   4   8  14       27.29       45.12     12.09 o 
   5   8  14       12.73       -6.65     12.28 o 
   6   8  14       89.86       57.58     13.77 o 
   7   8  14       16.26       -5.58     13.98 o 
   8   8  14       20.70        8.88     12.90 o 
   9   8  14        1.74       15.18     13.77 o 
   1   9  14       11.56       20.25     15.48 o 
   2   9  14        3.36       -0.87     12.52 o 
   3   9  14       50.81       56.95     18.61 o 
   4   9  14       36.76       69.78     23.20 o 
   5   9  14       12.37       45.01     22.22 o 
   6   9  14        3.41      -14.47     20.78 o 
   0  10  14       12.69       47.87     18.62 o 
   1  10  14       11.24       21.22     15.39 o 
   2  10  14        7.26       -4.57     14.16 o 
   3  10  14       45.63       27.28     18.38 o 
   1   1  15      152.61      172.26     12.87 o 
   2   1  15       91.39       57.98      8.78 o 
   3   1  15      808.86      740.54    118.99 o 
   4   1  15      440.00      458.05     15.36 o 
   5   1  15       53.36       65.77     11.70 o 
   6   1  15      352.28      345.18     21.94 o 
   7   1  15        3.46        2.49     11.54 o 
   8   1  15       43.21       39.09     12.70 o 
   9   1  15        0.85        2.97     11.29 o 
  10   1  15       60.43       69.53     12.97 o 
  11   1  15        5.71        4.47     12.53 o 
  12   1  15        0.47      -13.22     13.22 o 
  13   1  15        0.11      -14.19     34.53 o 
  14   1  15        0.22       27.62     14.16 o 
   0   2  15      314.85      332.49     22.24 o 
   1   2  15      221.60      228.50     12.89 o 
   2   2  15      126.71      136.62     11.82 o 
   3   2  15      223.81      198.10     13.34 o 
   4   2  15        1.09        4.12     10.56 o 
   5   2  15      485.56      472.05     15.54 o 
   6   2  15       16.35       18.52     11.34 o 
   7   2  15        8.62        6.56     18.34 o 
   8   2  15        0.32      -11.81     11.81 o 
   9   2  15      739.04      688.57     19.96 o 
  10   2  15       61.85       81.81     13.70 o 
  11   2  15       18.17       -2.43     14.67 o 
  12   2  15        9.99       -7.09     19.29 o 
  13   2  15        2.86      -23.21     23.97 o 
   1   3  15      451.90      453.79     14.83 o 
   2   3  15      446.63      479.20     25.00 o 
   3   3  15     1013.30     1059.70     19.57 o 
   4   3  15      494.40      389.09     52.32 o 
   5   3  15      668.24      678.05     18.48 o 
   6   3  15       89.52       79.07     12.94 o 
   7   3  15        6.34        7.68     19.82 o 
   8   3  15        0.01      -13.07     17.90 o 
   9   3  15      280.28      248.39     24.15 o 
  10   3  15       21.31       21.03     19.72 o 
  11   3  15        3.20       -4.78     18.43 o 
  12   3  15       36.22       -3.49     24.93 o 
  13   3  15       31.90       23.13     22.28 o 
   0   4  15      385.14      409.59     24.35 o 
   1   4  15        9.56       16.12      8.11 o 
   2   4  15       15.76        7.13      9.12 o 
   3   4  15       18.62        2.55     13.40 o 
   4   4  15      370.50      434.24     16.81 o 
   5   4  15       64.16       58.97     12.61 o 
   6   4  15       12.97       18.89     12.59 o 
   7   4  15        7.65        0.31     11.71 o 
   8   4  15       49.53       57.51     15.23 o 
   9   4  15       71.20      114.92     26.99 o 
  10   4  15        0.96       -1.37     22.27 o 
  11   4  15        3.25        6.10     19.66 o 
  12   4  15      116.66      144.59     28.58 o 
   1   5  15       18.75       24.98      7.39 o 
   2   5  15      119.92      137.78     12.39 o 
   3   5  15        3.75       -4.97     11.27 o 
   4   5  15        3.72        5.38     12.20 o 
   5   5  15       94.37       81.99     13.73 o 
   6   5  15      514.76      484.23     18.71 o 
   7   5  15      119.92       88.63     14.19 o 
   8   5  15       29.23       21.17     13.73 o 
   9   5  15       57.22       55.07     15.27 o 
  10   5  15      306.86      325.66     17.88 o 
  11   5  15        0.08       18.77     15.36 o 
  12   5  15      164.47      186.84     30.99 o 
   0   6  15      747.06      680.33     18.98 o 
   1   6  15       99.00      102.75      8.72 o 
   2   6  15        2.76        7.66      8.12 o 
   3   6  15       11.47        3.63     12.63 o 
   4   6  15      346.92      382.73     17.31 o 
   5   6  15      150.18      165.34     15.74 o 
   6   6  15       47.56       46.51     14.45 o 
   7   6  15       66.95       99.90     23.68 o 
   8   6  15       67.26       70.52     15.88 o 
   9   6  15        1.27      -12.88     15.04 o 
  10   6  15        3.73       -2.59     13.72 o 
  11   6  15       28.79       11.87     25.36 o 
   1   7  15       94.69       86.45      9.21 o 
   2   7  15      144.54      164.65      9.75 o 
   3   7  15        0.09        9.79     10.21 o 
   4   7  15       50.71       37.93     15.84 o 
   5   7  15       38.02       31.13     14.55 o 
   6   7  15       22.85       11.83     15.41 o 
   7   7  15       75.29       99.20     15.99 o 
   8   7  15       27.46       46.20     14.93 o 
   9   7  15       14.33       26.38     15.07 o 
  10   7  15       20.41       25.91     16.07 o 
   0   8  15       77.03       94.11     20.66 o 
   1   8  15        8.20       13.75     11.55 o 
   2   8  15        0.62       -5.15      8.65 o 
   3   8  15        6.41       10.53     11.86 o 
   4   8  15      199.20      208.42     29.27 o 
   5   8  15        0.66       -4.26     12.91 o 
   6   8  15        5.19       -7.27     13.56 o 
   7   8  15        8.57       -7.49     13.31 o 
   8   8  15       79.03       32.19     12.98 o 
   1   9  15       41.06       39.75     14.53 o 
   2   9  15      120.09       99.52     14.48 o 
   3   9  15       46.60       47.57     21.97 o 
   4   9  15        7.40       28.08     22.11 o 
   5   9  15       43.38       88.24     23.94 o 
   6   9  15       96.07       19.02     23.04 o 
   0   0  16      815.22      881.81     27.15 o 
   1   0  16     3121.86     3163.81     44.49 o 
   2   0  16      112.06       80.57     15.88 o 
   3   0  16      463.33      490.04     23.00 o 
   4   0  16      297.51      293.16     21.17 o 
   5   0  16       45.40       62.04     17.07 o 
   6   0  16       72.51       96.08     18.96 o 
   7   0  16     1920.22     1967.66     39.03 o 
   9   0  16       22.17       63.55     17.62 o 
  10   0  16       40.59       60.15     19.57 o 
  11   0  16       28.93       38.22     20.73 o 
  12   0  16        0.17      -17.74     18.24 o 
  13   0  16       16.50      -10.95     19.73 o 
   1   1  16      460.19      475.18     15.90 o 
   2   1  16       32.52       23.83     11.28 o 
   3   1  16      223.89      245.18     14.48 o 
   4   1  16        4.44        2.48     11.63 o 
   5   1  16      180.60      140.95     13.51 o 
   6   1  16       16.29       23.97     11.25 o 
   7   1  16      142.69      149.81     15.41 o 
   8   1  16       39.07       22.90     11.97 o 
   9   1  16      669.50      714.72     20.17 o 
  10   1  16      202.22      181.12     13.87 o 
  11   1  16      264.02      287.38     16.02 o 
  12   1  16       61.62       17.07     13.32 o 
  13   1  16       22.82      -14.26     23.87 o 
   0   2  16     1835.84     1804.89     24.94 o 
   1   2  16     2023.52     2085.89     26.50 o 
   2   2  16        3.56       -9.39     11.29 o 
   3   2  16       39.07       49.61     11.85 o 
   4   2  16       41.69       44.20     11.68 o 
   5   2  16        0.03       -4.11     11.70 o 
   6   2  16        6.37       12.59     11.38 o 
   7   2  16     2801.88     2689.47     64.25 o 
   8   2  16      319.52      319.31     16.27 o 
   9   2  16      425.53      439.78     17.73 o 
  10   2  16        8.54        2.90     13.72 o 
  11   2  16        0.14       19.72     20.17 o 
  12   2  16       32.99       31.01     19.35 o 
  13   2  16        3.57      -24.90     24.90 o 
   1   3  16      384.50      400.10     15.02 o 
   2   3  16      136.55      109.16     12.55 o 
   3   3  16      740.68      810.42     30.81 o 
   4   3  16       51.62       70.64     21.69 o 
   5   3  16      276.82      213.50     23.53 o 
   6   3  16       37.42       34.05     11.81 o 
   7   3  16       58.09       72.09     12.62 o 
   8   3  16      124.59       91.34     20.42 o 
   9   3  16       31.62       41.29     21.18 o 
  10   3  16       15.37       26.98     20.70 o 
  11   3  16      275.98      306.55     26.01 o 
  12   3  16       31.22       31.55     26.11 o 
   0   4  16     2777.96     2660.69     46.22 o 
   1   4  16      942.50     1003.03     48.59 o 
   2   4  16        6.44       10.39     18.86 o 
   3   4  16        6.63        3.72     19.18 o 
   4   4  16        0.25        4.71     10.31 o 
   5   4  16        2.02        4.18     12.52 o 
   6   4  16       38.00       21.99     11.64 o 
   7   4  16      552.27      533.77     19.03 o 
   8   4  16      645.42      600.56     20.20 o 
   9   4  16      486.52      511.17     19.74 o 
  10   4  16       16.99        6.87     19.01 o 
  11   4  16       11.38       34.36     20.88 o 
  12   4  16       55.95       87.96     27.36 o 
   1   5  16      243.47      250.86     16.17 o 
   2   5  16      327.55      264.84     23.32 o 
   3   5  16      505.57      521.17     20.77 o 
   4   5  16       47.70       36.91     12.98 o 
   5   5  16       70.87       64.80     13.74 o 
   6   5  16       55.01       51.83     13.33 o 
   7   5  16        0.03        0.20     13.76 o 
   8   5  16       74.63       64.56     14.76 o 
   9   5  16       11.96       17.90     13.62 o 
  10   5  16      277.95      298.92     17.02 o 
  11   5  16       25.00       92.71     16.90 o 
   0   6  16     1313.20     1147.81     81.01 o 
   1   6  16      116.87      107.31     10.85 o 
   2   6  16       35.15       38.99     10.38 o 
   3   6  16       17.23       -1.68     12.18 o 
   4   6  16      462.70      417.44     30.15 o 
   5   6  16        2.08        3.56     14.12 o 
   6   6  16        4.05       20.09     17.24 o 
   7   6  16      452.02      471.94     43.85 o 
   8   6  16      320.57      282.51     18.22 o 
   9   6  16       27.14       29.63     15.62 o 
  10   6  16       14.36        7.05     13.12 o 
   1   7  16       31.98       20.07      8.69 o 
   2   7  16       95.09       89.78     11.32 o 
   3   7  16       56.85       56.24     15.05 o 
   4   7  16        4.57        0.32     13.25 o 
   5   7  16        0.11      -10.75     18.80 o 
   6   7  16        5.07      -14.71     14.71 o 
   7   7  16        0.94       -1.58     15.16 o 
   8   7  16       17.21       21.12     18.77 o 
   9   7  16       17.12       51.13     37.01 o 
   0   8  16       35.21       51.63     12.28 o 
   1   8  16      138.99      132.85     11.37 o 
   2   8  16        3.65        1.02      9.51 o 
   3   8  16       30.37       35.92     13.22 o 
   4   8  16       50.47       79.16     15.35 o 
   5   8  16       14.34       -7.14     14.36 o 
   6   8  16        6.94       -0.88     15.32 o 
   7   8  16       42.73       14.24     12.75 o 
   1   9  16        8.20       13.33     12.78 o 
   2   9  16        0.17      -12.82     12.82 o 
   3   9  16       47.50       52.33     20.53 o 
   4   9  16       30.97       43.19     20.07 o 
   1   1  17      187.09      158.96     13.46 o 
   2   1  17       62.60       56.85     12.90 o 
   3   1  17      778.50      838.25     20.07 o 
   4   1  17       62.13       65.71     12.49 o 
   5   1  17       44.07       37.93     11.87 o 
   6   1  17       84.62       94.31     13.34 o 
   7   1  17        2.91       -2.34     11.87 o 
   8   1  17        2.37      -13.24     13.24 o 
   9   1  17      128.85      113.08     20.29 o 
  10   1  17       63.35       65.08     13.11 o 
  11   1  17        1.00       15.48     12.21 o 
  12   1  17        0.00      -12.91     12.91 o 
  13   1  17       10.52      -24.46     24.46 o 
   0   2  17       48.38       67.33     13.23 o 
   1   2  17       64.85       42.13     12.61 o 
   2   2  17      242.89      249.60     14.55 o 
   3   2  17       37.07       50.74     12.52 o 
   4   2  17       30.52       18.21     11.91 o 
   5   2  17       14.20        3.26     12.44 o 
   6   2  17       95.99       82.27     12.97 o 
   7   2  17        5.57        3.28     13.32 o 
   8   2  17       92.30       76.80     14.35 o 
   9   2  17       39.31       47.76     13.42 o 
  10   2  17       15.06       10.46     21.97 o 
  11   2  17        5.30       26.76     23.18 o 
  12   2  17       39.12       46.19     19.48 o 
   1   3  17       18.48        0.31      9.97 o 
   2   3  17       81.46       62.44     22.43 o 
   3   3  17        6.41       15.95     21.70 o 
   4   3  17       14.62        7.23     19.78 o 
   5   3  17      216.28      168.82     21.05 o 
   6   3  17       41.13       60.61     22.06 o 
   7   3  17       60.88       43.28     20.13 o 
   8   3  17       41.38       18.28     21.94 o 
   9   3  17      252.17      252.62     27.55 o 
  10   3  17        0.08      -14.18     23.01 o 
  11   3  17       98.36      102.19     22.22 o 
  12   3  17        6.66       -0.69     24.61 o 
   0   4  17      229.82      247.23     23.84 o 
   1   4  17        4.06        6.31     14.53 o 
   2   4  17       13.82        0.46     19.04 o 
   3   4  17      131.33      157.04     22.39 o 
   4   4  17      118.37      116.82     21.86 o 
   5   4  17        0.52        5.72     18.23 o 
   6   4  17       74.28       60.78     22.01 o 
   7   4  17        8.08        1.97     13.52 o 
   8   4  17        7.80       12.53     14.51 o 
   9   4  17       19.29       40.69     15.26 o 
  10   4  17        4.14        7.05     14.67 o 
  11   4  17       36.32       78.21     14.77 o 
   1   5  17      328.70      349.64     26.67 o 
   2   5  17      258.85      276.51     16.92 o 
   3   5  17        0.02        6.40     20.79 o 
   4   5  17       21.43        5.67     18.79 o 
   5   5  17       39.31       56.38     13.35 o 
   6   5  17      395.90      456.93     18.92 o 
   7   5  17       61.59       71.11     14.66 o 
   8   5  17        8.99       -4.89     14.35 o 
   9   5  17        1.61      -14.96     14.96 o 
  10   5  17      110.56      112.78     16.30 o 
  11   5  17       13.86       21.60     17.08 o 
   0   6  17       31.62       40.09     18.51 o 
   1   6  17       61.85       56.83     14.60 o 
   2   6  17        9.26       10.75     14.61 o 
   3   6  17       90.06      109.63     11.26 o 
   4   6  17      251.54      227.88     15.67 o 
   5   6  17      115.35      128.19     22.88 o 
   6   6  17       24.30       25.33     14.18 o 
   7   6  17        1.27       12.75     18.84 o 
   8   6  17       59.85       73.24     16.84 o 
   9   6  17       14.24      -14.80     14.80 o 
   1   7  17      162.59      160.22     14.96 o 
   2   7  17      327.22      313.28     13.97 o 
   3   7  17       56.82       55.55     11.43 o 
   4   7  17       37.12       41.50     11.15 o 
   5   7  17        0.09       -3.86     19.77 o 
   6   7  17      306.07      357.17     18.74 o 
   7   7  17       61.13       37.26     14.28 o 
   8   7  17       83.94       86.10     29.77 o 
   0   8  17       87.53      127.06     14.38 o 
   1   8  17        5.20       -0.75      9.63 o 
   2   8  17        5.10       -8.04     11.67 o 
   3   8  17        8.22        5.99     11.92 o 
   4   8  17       30.65       58.02     14.39 o 
   5   8  17       51.80       55.20     14.72 o 
   6   8  17       29.69        2.88     17.82 o 
   1   9  17       29.00       57.77     12.24 o 
   2   9  17      108.22       42.55     21.42 o 
   3   9  17        1.48      -15.86     16.19 o 
   0   0  18     1024.54     1129.10     31.90 o 
   1   0  18      241.91      276.42     22.90 o 
   2   0  18      196.60      159.12     20.21 o 
   3   0  18     1821.77     1934.20     39.38 o 
   4   0  18      599.19      585.56     26.39 o 
   5   0  18      479.14      463.29     25.57 o 
   6   0  18      392.19      422.21     24.78 o 
   7   0  18       19.32       54.03     19.59 o 
   8   0  18      541.77      587.31     26.83 o 
   9   0  18       57.21       24.59     20.19 o 
  10   0  18      167.52      184.13     24.58 o 
  11   0  18     1267.43     1329.19     40.11 o 
  12   0  18       95.16       67.37     21.65 o 
   1   1  18      416.32      444.56     17.43 o 
   2   1  18      248.52      208.63     13.99 o 
   3   1  18      489.76      499.20     17.70 o 
   4   1  18      185.74      195.52     14.03 o 
   5   1  18      336.81      309.03     15.92 o 
   6   1  18        0.10       11.84     12.59 o 
   7   1  18      150.32      157.87     17.54 o 
   8   1  18       69.37       60.21     13.60 o 
   9   1  18      104.40       99.16     14.35 o 
  10   1  18       81.50       86.13     14.02 o 
  11   1  18       72.04      122.47     15.58 o 
  12   1  18        5.23        3.28     12.23 o 
   0   2  18     1795.31     1698.93     40.72 o 
   1   2  18       27.94       36.09     10.85 o 
   2   2  18      227.09      239.17     27.35 o 
   3   2  18      959.34     1036.42     44.10 o 
   4   2  18      778.45      717.62     19.86 o 
   5   2  18      298.55      285.30     15.69 o 
   6   2  18        3.80       14.87     13.20 o 
   7   2  18      169.45      159.28     15.28 o 
   8   2  18       81.02       95.24     14.98 o 
   9   2  18        7.01        4.86     20.81 o 
  10   2  18       13.77       21.98     22.26 o 
  11   2  18      572.00      617.53     33.54 o 
  12   2  18        2.41      -19.81     22.60 o 
   1   3  18      433.70      413.47     18.11 o 
   2   3  18      342.94      301.85     25.04 o 
   3   3  18     1158.87     1241.01     37.13 o 
   4   3  18        0.50       -6.47     18.22 o 
   5   3  18       27.82       13.05     21.15 o 
   6   3  18        0.02        5.00     18.88 o 
   7   3  18      294.20      280.84     27.69 o 
   8   3  18      138.03      124.02     25.46 o 
   9   3  18      200.49      166.20     25.40 o 
  10   3  18      458.91      485.39     32.40 o 
  11   3  18       89.39      150.87     27.47 o 
   0   4  18     1116.76     1119.19     36.04 o 
   1   4  18      182.62      174.18     15.58 o 
   2   4  18      296.49      298.67     25.62 o 
   3   4  18      263.26      265.65     24.28 o 
   4   4  18       39.67       35.03     20.76 o 
   5   4  18      130.96      112.69     22.84 o 
   6   4  18       31.91       27.76     19.72 o 
   7   4  18      122.70       86.37     21.64 o 
   8   4  18      667.41      630.98     32.06 o 
   9   4  18        4.34       -2.63     19.43 o 
  10   4  18       10.55        8.77     23.43 o 
  11   4  18      265.50      285.70     76.39 o 
   1   5  18       21.29        9.89     13.80 o 
   2   5  18      313.67      359.33     18.94 o 
   3   5  18      159.41      189.48     23.55 o 
   4   5  18        1.38       -5.69     19.79 o 
   5   5  18        0.80       -7.18     18.32 o 
   6   5  18        0.13      -20.14     20.36 o 
   7   5  18       73.43       69.68     21.89 o 
   8   5  18       12.91       -0.66     18.88 o 
   9   5  18       42.26       21.33     14.10 o 
  10   5  18      418.95      411.75     84.58 o 
   0   6  18      758.58      780.64     32.71 o 
   1   6  18       25.57       22.90     21.81 o 
   2   6  18      119.05      122.63     16.90 o 
   3   6  18       30.91       18.02     14.77 o 
   4   6  18        0.72       -1.16     20.55 o 
   5   6  18        0.16       22.79     21.66 o 
   6   6  18        0.01        8.59     23.38 o 
   7   6  18        0.02       -5.91     18.64 o 
   8   6  18      138.63      134.86     18.25 o 
   9   6  18        8.99       -4.00     14.22 o 
   1   7  18       83.67       78.19     25.32 o 
   2   7  18      222.90      212.17     16.73 o 
   3   7  18       58.01       71.71     14.23 o 
   4   7  18        8.43       22.33     15.60 o 
   5   7  18       17.69        6.28     16.07 o 
   6   7  18        0.62      -17.08     17.08 o 
   7   7  18        0.01        0.63     13.99 o 
   0   8  18       54.42       64.33     19.16 o 
   1   8  18        5.96        3.24     10.39 o 
   2   8  18       12.70       -7.92     10.53 o 
   3   8  18        1.75       16.81     16.59 o 
   4   8  18        5.12       52.19     13.75 o 
   5   8  18       25.07       93.25     39.27 o 
   1   1  19       10.80       19.76     11.20 o 
   2   1  19        2.22        2.11     13.48 o 
   3   1  19        1.04       15.26     12.82 o 
   4   1  19       11.10       -2.19     12.30 o 
   5   1  19        3.84       -6.32     12.41 o 
   6   1  19       78.28       85.28     14.89 o 
   7   1  19        7.63       18.04     12.72 o 
   8   1  19        0.01      -14.18     14.18 o 
   9   1  19        3.33       -9.91     13.68 o 
  10   1  19       71.12       89.49     16.36 o 
  11   1  19       46.17       83.59     17.03 o 
   0   2  19        8.63       16.48     13.85 o 
   1   2  19      390.66      416.12     23.32 o 
   2   2  19      612.58      612.33     19.44 o 
   3   2  19      177.68      201.16     15.36 o 
   4   2  19       40.42       17.60     13.58 o 
   5   2  19        8.37        4.42     12.15 o 
   6   2  19       76.44       80.96     14.57 o 
   7   2  19        4.87       -6.00     20.20 o 
   8   2  19       15.66       16.50     18.88 o 
   9   2  19        0.75      -14.45     21.14 o 
  10   2  19        6.78        0.48     20.16 o 
  11   2  19       40.13       14.10     20.97 o 
   1   3  19        8.57        6.19     14.05 o 
   2   3  19       33.98       49.71     21.15 o 
   3   3  19        4.24       22.13     22.22 o 
   4   3  19       36.66       24.60     18.85 o 
   5   3  19       11.53       14.08     22.06 o 
   6   3  19       80.83       47.88     20.92 o 
   7   3  19        6.73       26.22     20.36 o 
   8   3  19       31.06       24.64     21.14 o 
   9   3  19        4.87      -21.74     21.74 o 
  10   3  19       98.30      138.87     24.05 o 
  11   3  19        4.45       42.70     25.84 o 
   0   4  19      150.74      155.05     22.65 o 
   1   4  19        4.23        0.03     13.95 o 
   2   4  19       14.78       21.51     14.40 o 
   3   4  19       30.68       34.69     19.45 o 
   4   4  19       95.65       64.52     21.19 o 
   5   4  19       13.59        4.35     23.01 o 
   6   4  19        6.10       -8.53     23.18 o 
   7   4  19       15.20       28.69     25.28 o 
   8   4  19      185.38      213.42     28.12 o 
   9   4  19       32.42        7.17     26.29 o 
  10   4  19        9.84       12.05     24.35 o 
   1   5  19        0.00       -8.13     15.54 o 
   2   5  19      439.24      528.29     39.69 o 
   3   5  19        0.00        4.33     22.00 o 
   4   5  19        2.68      -16.52     20.83 o 
   5   5  19       28.01       31.96     21.30 o 
   6   5  19      234.83      244.84     26.74 o 
   7   5  19       18.26       19.69     23.36 o 
   8   5  19        2.59      -10.01     26.13 o 
   9   5  19        0.02      -11.94     22.84 o 
   0   6  19      237.50      278.46     25.15 o 
   1   6  19       32.46       47.74     14.89 o 
   2   6  19       58.38       60.54     16.01 o 
   3   6  19       16.29        6.58     14.93 o 
   4   6  19       18.07       15.44     22.86 o 
   5   6  19       25.27       32.26     23.26 o 
   6   6  19       49.35       46.54     23.74 o 
   7   6  19        4.53       -4.05     20.05 o 
   8   6  19       54.40       38.17     23.54 o 
   1   7  19        9.51        4.36     13.86 o 
   2   7  19      145.38      184.80     17.14 o 
   3   7  19        7.01       -2.00     12.31 o 
   4   7  19        9.16        3.88     15.20 o 
   5   7  19        7.32       10.85     23.84 o 
   6   7  19      182.13      206.46     26.22 o 
   0   8  19      105.28       96.82     18.99 o 
   1   8  19        6.53      -12.06     16.75 o 
   2   8  19        0.01       -6.09      9.96 o 
   3   8  19       12.12      -28.49     28.49 o 
   0   0  20     1111.79     1257.56     35.56 o 
   1   0  20        2.52        5.75     13.20 o 
   2   0  20       57.12       62.34     18.69 o 
   3   0  20      613.55      703.23     29.82 o 
   4   0  20       62.83       77.83     20.70 o 
   5   0  20      241.71      220.69     22.46 o 
   6   0  20       75.97      103.72     18.53 o 
   7   0  20      301.72      326.38     26.84 o 
   8   0  20        5.33        2.71     18.87 o 
   9   0  20      263.10      251.11     24.23 o 
  10   0  20       38.90       49.69     20.39 o 
  11   0  20      345.63      370.14     26.13 o 
   1   1  20      590.61      583.67     17.61 o 
   2   1  20      218.03      232.05     15.88 o 
   3   1  20      301.10      353.59     24.70 o 
   4   1  20        4.36      -13.63     13.63 o 
   5   1  20      313.74      312.84     16.58 o 
   6   1  20       13.10       30.12     12.96 o 
   7   1  20      143.09      180.56     16.42 o 
   8   1  20       43.81       21.09     13.28 o 
   9   1  20      173.02      131.72     16.16 o 
  10   1  20       68.59       76.54     15.85 o 
  11   1  20       11.70       -0.23     15.33 o 
   0   2  20       39.02       56.18     15.14 o 
   1   2  20      738.91      790.09     15.35 o 
   2   2  20      202.60      221.15     16.68 o 
   3   2  20      325.33      376.50     28.13 o 
   4   2  20      123.25      107.00     14.83 o 
   5   2  20      368.23      376.33     17.25 o 
   6   2  20       83.92       76.62     23.14 o 
   7   2  20       15.61       36.88     23.14 o 
   8   2  20       47.34       42.52     23.12 o 
   9   2  20       22.14        4.65     23.42 o 
  10   2  20      198.23      221.23     29.03 o 
   1   3  20      469.23      465.49     20.00 o 
   2   3  20      125.87      115.62     16.48 o 
   3   3  20       52.97       70.51     20.48 o 
   4   3  20        0.90      -16.64     20.51 o 
   5   3  20       87.48       92.36     24.54 o 
   6   3  20       37.20       52.46     22.77 o 
   7   3  20      182.88      242.08     26.86 o 
   8   3  20       78.84       66.49     23.95 o 
   9   3  20      232.54      148.36     27.70 o 
  10   3  20       11.05       24.73     25.56 o 
   0   4  20       12.57       17.72     19.09 o 
   1   4  20      208.55      228.72     16.69 o 
   2   4  20      414.45      435.41     27.99 o 
   3   4  20       61.89       84.87     21.92 o 
   4   4  20       31.66       20.19     22.49 o 
   5   4  20       14.77       25.35     22.94 o 
   6   4  20       74.22       97.56     25.50 o 
   7   4  20       14.94       25.70     24.86 o 
   8   4  20       10.08       -2.96     24.45 o 
   9   4  20       46.86       46.66     22.17 o 
   1   5  20      130.89      123.71     16.08 o 
   2   5  20      304.71      318.38     46.13 o 
   3   5  20       30.02       49.19     14.47 o 
   4   5  20        6.63       -4.15     20.78 o 
   5   5  20       37.03       51.09     23.22 o 
   6   5  20      121.12      115.98     26.18 o 
   7   5  20       25.15        7.40     25.86 o 
   8   5  20       25.24        9.43     21.60 o 
   0   6  20        8.11       -1.43     23.31 o 
   1   6  20       17.75       54.17     15.59 o 
   2   6  20       15.02       21.60     14.04 o 
   3   6  20        0.17       -6.97     15.02 o 
   4   6  20       84.76      110.59     17.84 o 
   5   6  20        0.74       13.54     23.18 o 
   6   6  20       27.47       41.07     20.48 o 
   7   6  20       30.98       30.07     25.06 o 
   1   7  20        3.05       -5.13     15.97 o 
   2   7  20       50.35       50.24     15.00 o 
   3   7  20       11.78       -7.89     13.21 o 
   4   7  20        0.00        6.25     15.69 o 
   5   7  20        0.06       11.67     14.42 o 
   1   1  21        0.14       13.96      9.85 o 
   2   1  21       34.02       41.93     14.38 o 
   3   1  21       17.26       19.21     13.58 o 
   4   1  21        2.85      -14.04     14.04 o 
   5   1  21       17.90        6.19     12.62 o 
   6   1  21       40.49       40.48     13.58 o 
   7   1  21        9.59       23.49     15.57 o 
   8   1  21        0.02      -14.08     14.08 o 
   9   1  21        8.65       -5.85     14.28 o 
  10   1  21        1.36       28.35     16.07 o 
   0   2  21       67.34       50.16     14.77 o 
   1   2  21        5.94       16.45      9.66 o 
   2   2  21        0.12        5.47     13.49 o 
   3   2  21       78.38       58.38     14.48 o 
   4   2  21       12.34       -2.26     12.99 o 
   5   2  21       10.35      -11.11     18.89 o 
   6   2  21        2.74      -14.90     21.42 o 
   7   2  21       19.78       66.08     24.50 o 
   8   2  21       29.94       -5.20     24.27 o 
   9   2  21       10.38        0.19     25.10 o 
   1   3  21       45.01       50.45     14.72 o 
   2   3  21       12.42       35.14     16.60 o 
   3   3  21       14.62       15.15     22.85 o 
   4   3  21       32.63       16.80     22.97 o 
   5   3  21        8.95      -10.67     23.52 o 
   6   3  21        4.51        7.06     22.85 o 
   7   3  21        2.43       -1.28     24.93 o 
   8   3  21        6.79      -12.30     25.91 o 
   9   3  21        5.77      -14.93     24.82 o 
   0   4  21       16.27       -9.51     22.76 o 
   1   4  21       29.05       41.72     15.65 o 
   2   4  21       31.77       50.38     24.11 o 
   3   4  21        5.70      -19.77     23.55 o 
   4   4  21       44.55       40.33     24.03 o 
   5   4  21        3.30      -11.35     23.95 o 
   6   4  21        3.48       20.26     23.04 o 
   7   4  21        3.14      -13.48     23.38 o 
   8   4  21       68.57       29.28     21.35 o 
   1   5  21        1.44       -4.70     14.42 o 
   2   5  21       58.82       77.52     16.47 o 
   3   5  21        0.17        0.64     13.49 o 
   4   5  21       39.92       19.69     20.57 o 
   5   5  21        0.48       -1.90     23.22 o 
   6   5  21       37.77       49.50     26.49 o 
   7   5  21       11.59        7.97     23.02 o 
   0   6  21      290.95      290.45     25.10 o 
   1   6  21       10.30       13.58     22.97 o 
   2   6  21       57.91       47.81     15.51 o 
   3   6  21       19.43        3.65     15.03 o 
   4   6  21      255.87      283.93     26.01 o 
   5   6  21       27.07       52.29     22.60 o 
   1   7  21        0.37       13.55     28.96 o 
   2   7  21       60.85      102.14     20.61 o 
   3   7  21        1.02      -17.39     17.39 o 
   0   0  22     1247.04     1158.43     39.20 o 
   1   0  22      979.55     1058.17     25.56 o 
   2   0  22        1.51        2.01     19.92 o 
   3   0  22        9.83       19.94     21.15 o 
   4   0  22        0.15      -11.72     17.48 o 
   5   0  22       28.43       17.74     21.15 o 
   6   0  22        0.09       20.44     18.66 o 
   7   0  22      593.19      627.98     30.77 o 
   8   0  22       19.49      -22.03     22.03 o 
   9   0  22      217.80      204.99     27.42 o 
   1   1  22      681.65      750.45     16.03 o 
   2   1  22       26.64       24.81     14.66 o 
   3   1  22       16.66       31.41     14.62 o 
   4   1  22       22.42        4.87     12.97 o 
   5   1  22       37.63       29.06     14.21 o 
   6   1  22       12.12        7.75     13.37 o 
   7   1  22       14.56        5.22     15.97 o 
   8   1  22        0.02      -16.11     16.11 o 
   9   1  22      448.43      507.08     22.50 o 
   0   2  22        1.40        7.72     14.85 o 
   1   2  22      955.88     1012.26     17.76 o 
   2   2  22        7.95       16.78     12.00 o 
   3   2  22        0.27        4.23     19.41 o 
   4   2  22        0.15       -7.57     18.96 o 
   5   2  22       48.46       19.30     21.16 o 
   6   2  22       21.18       12.82     22.10 o 
   7   2  22      221.05      229.59     27.29 o 
   8   2  22       48.53       27.31     23.59 o 
   9   2  22      258.87      295.46     27.55 o 
   1   3  22      409.57      438.50     20.77 o 
   2   3  22        4.89       27.24     17.22 o 
   3   3  22       93.87      123.41     25.55 o 
   4   3  22        0.06      -17.02     22.15 o 
   5   3  22       13.83       18.04     22.90 o 
   6   3  22       28.31       28.21     22.75 o 
   7   3  22       24.07        8.98     27.04 o 
   8   3  22       39.91       -0.13     25.87 o 
   0   4  22        0.23       -3.89     23.86 o 
   1   4  22      382.22      411.33     20.99 o 
   2   4  22        0.10        6.70     15.17 o 
   3   4  22        0.02        8.29     14.49 o 
   4   4  22      147.69       95.01     24.46 o 
   5   4  22        0.05       10.25     24.83 o 
   6   4  22        4.96       16.66     24.93 o 
   7   4  22       40.61       40.71     22.73 o 
   1   5  22       19.00       16.72     14.12 o 
   2   5  22        5.93       26.02     17.41 o 
   3   5  22        0.20       22.09     16.82 o 
   4   5  22        0.08       19.56     14.74 o 
   5   5  22        0.11       -1.67     23.26 o 
   6   5  22       34.01       20.77     26.93 o 
   0   6  22        3.25       19.14     25.60 o 
   1   6  22      169.56      179.30     33.33 o 
   2   6  22        6.02       -1.67     15.71 o 
   3   6  22        0.39       -6.77     17.71 o 
   4   6  22        0.09       -7.07     16.42 o 
   1   1  23       22.30       43.54     10.11 o 
   2   1  23       58.35       75.94     11.40 o 
   3   1  23       31.15       41.71     14.49 o 
   4   1  23        5.91      -13.84     13.84 o 
   5   1  23        1.08       -2.40     14.65 o 
   6   1  23        0.15       22.89     14.43 o 
   7   1  23        3.48        5.02     15.84 o 
   8   1  23        0.17      -24.93     24.93 o 
   0   2  23      350.42      345.77     19.44 o 
   1   2  23       84.41      107.40     10.98 o 
   2   2  23        0.38       12.40     12.73 o 
   3   2  23        0.22       -7.57     23.86 o 
   4   2  23        2.87       -0.90     23.40 o 
   5   2  23       34.89       21.55     23.38 o 
   6   2  23        1.14        0.70     24.16 o 
   7   2  23        4.88      -13.19     24.32 o 
   1   3  23       25.68       31.79     17.29 o 
   2   3  23        0.11       27.78     23.10 o 
   3   3  23        6.26       21.52     16.79 o 
   4   3  23        9.79       -3.06     18.41 o 
   5   3  23       24.10       13.68     20.02 o 
   6   3  23        3.26       35.86     23.66 o 
   7   3  23        0.14      -10.81     26.99 o 
   0   4  23       94.96      102.64     25.64 o 
   1   4  23       31.17       25.30     15.63 o 
   2   4  23        2.40        3.97     18.16 o 
   3   4  23       24.76       30.32     23.31 o 
   4   4  23       39.67       51.10     20.62 o 
   5   4  23        0.70      -12.88     23.90 o 
   6   4  23        0.50       18.55     25.33 o 
   1   5  23        9.57        5.69     36.74 o 
   2   5  23      113.14      116.21     29.29 o 
   3   5  23        1.22        2.31     16.66 o 
   4   5  23        0.29       -6.27     18.94 o 
   0   0  24       10.19        6.44     21.47 o 
   1   0  24      189.78      173.06     16.95 o 
   2   0  24       91.35      104.26     16.55 o 
   3   0  24      280.78      300.75     26.17 o 
   4   0  24       12.23      -17.80     17.80 o 
   5   0  24       77.71       76.15     20.31 o 
   6   0  24       11.98       58.08     21.03 o 
   7   0  24        7.24        2.18     22.34 o 
   1   1  24      177.42      197.20     11.93 o 
   2   1  24       12.43       30.32     11.13 o 
   3   1  24       81.89      126.39     17.12 o 
   4   1  24        0.63      -15.14     15.14 o 
   5   1  24       93.72      134.35     23.50 o 
   6   1  24        1.65       30.13     24.26 o 
   0   2  24       97.51       99.90     24.61 o 
   1   2  24       40.88       49.88     13.61 o 
   2   2  24       16.34       35.93     13.70 o 
   3   2  24      332.52      351.21     34.43 o 
   4   2  24       36.23        3.31     20.32 o 
   5   2  24      112.49      106.86     25.00 o 
   6   2  24       22.29       75.25     25.88 o 
   1   3  24      148.84      147.40     19.40 o 
   2   3  24       39.68       55.35     15.26 o 
   3   3  24       57.42       85.53     18.12 o 
   4   3  24       12.02       23.58     24.92 o 
   5   3  24       11.55       -5.47     22.05 o 
   0   4  24       29.14       38.09     23.50 o 
   1   4  24        0.92       -5.96     16.87 o 
   2   4  24        0.10       -4.00     16.72 o 
   3   4  24      239.20      267.61     41.11 o 
   4   4  24        0.70        1.69     28.59 o 
   1   1  25        6.64       15.50     10.43 o 
   2   1  25       19.71       49.57     11.12 o 
   3   1  25       16.46       22.15     10.06 o 
   4   1  25        5.51       -4.57     14.44 o 
   5   1  25       15.96       18.45     15.28 o 
   0   2  25        0.27        2.24     23.30 o 
   1   2  25        1.34       16.13     17.82 o 
   2   2  25       57.09       61.41     32.10 o 
   3   2  25       39.74       62.98     14.23 o 
   4   2  25        2.38       -9.61     24.30 o 
   1   3  25        1.92        0.02     17.28 o 
   2   3  25       54.58       90.47     18.18 o 
   3   3  25        0.27       -1.73     16.02 o 
   0   0  26      141.86      156.78     21.36 o 
   1   0  26       16.33        2.34     16.40 o 
   2   0  26       40.62       75.54     27.22 o 
   1   1  26      162.84      119.44     11.91 o 
   2   1  26       11.82       41.00     11.36 o 
   0   2  26      300.82      287.16     29.06 o 
                                                 
